# Supplementary material for: Preliminary investigation on the impact of salty and sugary former foods on pig liver and plasma profiles using OMICS approaches
Source: Sci Rep. 2024 Aug 21;14:19386. doi: 10.1038/s41598-024-70310-z (PMC11339069; doi:10.1038/s41598-024-70310-z)
Supplement: Supplementary file 1 — Supplementary Information. [file 41598_2024_70310_MOESM1_ESM.xlsx]

## Sheet: Additional table 1
Table S1. Peptides identified in the plasma of piglets fed with CTR diet. (-Log) intensity, length, MS/MS counts, peptide sequence, leading razor protein and the corresonding gene name are indicated for each identified peptide.
(-Log) intensity	Length	MS/MS Count	Sequence	Leading razor protein	Gene name
20.5183	9	3	NITGEQLLQ	A0A286ZJP9	PPP1R9A
26.6457	11	92	AIQMTQSPASL	A0A287AE51	N/A
20.081	9	1	GKVVNPHPA	A0A287B2Z5	LOC100156325
22.7098	12	14	KETQTGPYTLSF	A0A287BJ64	AZGP1
23.567	14	25	DKGETGEQGDRGIK	A0A287BLD2	COL1A1
21.7449	12	10	GETGEQGDRGIK	A0A287BLD2	COL1A1
20.9091	12	10	MVVENEAGDERM	A0A5G2QEV5	ITIH2
22.1682	11	29	VVENEAGDERM	A0A5G2QEV5	ITIH2
19.9227	10	0	GYSFVTTAER	A0A5G2QID5	ACTG2
21.402	16	10	SYELPDGQVITIGNER	A0A5G2QID5	ACTG2
20.0518	14	2	GVAKLSINTPDNRN	A0A5G2QME3	C3
17.5779	9	2	LWESASLLR	A0A5G2QME3	C3
21.9864	12	16	AIDYDEDEDGRP	A0A5G2R564	FGB
24.3553	18	12	AIDYDEDEDGRPKVHVDA	A0A5G2R564	FGB
22.2176	19	20	AIDYDEDEDGRPKVHVDAR	A0A5G2R564	FGB
21.9242	11	15	IDYDEDEDGRP	A0A5G2R564	FGB
21.9611	17	2	IDYDEDEDGRPKVHVDA	A0A5G2R564	FGB
23.4234	11	5	EDTSLLDKMQD	A0A5S6HRA3	APOC3
24.8623	12	0	WDYTPKPEPSSS	A0A5S6HRA3	APOC3
29.2318	9	17	AEVQDKGEF	A0A8W4FAS4	FGA
22.9611	11	3	AEVQDKGEFLA	A0A8W4FAS4	FGA
19.5737	14	1	AEVQDKGEFLAEGG	A0A8W4FAS4	FGA
25.0668	16	38	AEVQDKGEFLAEGGGV	A0A8W4FAS4	FGA
30.4515	17	471	AEVQDKGEFLAEGGGVR	A0A8W4FAS4	FGA
23.2517	12	10	DKGEFLAEGGGV	A0A8W4FAS4	FGA
27.6527	13	59	DKGEFLAEGGGVR	A0A8W4FAS4	FGA
23.6971	10	3	EFLAEGGGVR	A0A8W4FAS4	FGA
21.6803	10	1	EVQDKGEFLA	A0A8W4FAS4	FGA
24.6658	15	31	EVQDKGEFLAEGGGV	A0A8W4FAS4	FGA
30.0004	16	189	EVQDKGEFLAEGGGVR	A0A8W4FAS4	FGA
23.6767	9	3	FLAEGGGVR	A0A8W4FAS4	FGA
24.391	11	17	GEFLAEGGGVR	A0A8W4FAS4	FGA
23.4609	12	35	KGEFLAEGGGVR	A0A8W4FAS4	FGA
21.3468	8	23	LAEGGGVR	A0A8W4FAS4	FGA
23.3645	14	19	QDKGEFLAEGGGVR	A0A8W4FAS4	FGA
22.569	14	5	VQDKGEFLAEGGGV	A0A8W4FAS4	FGA
27.3992	15	52	VQDKGEFLAEGGGVR	A0A8W4FAS4	FGA
19.8952	10	2	DTYKSEIAHR	A0A8W4FBE9	ALB
22.4591	11	18	LGEQYFKGLVL	A0A8W4FBE9	ALB
21.7279	20	6	SGALTSGVHTFPSVLQPSGL	A0A8W4FKJ9	N/A
22.162	15	10	SGVHTFPSVLQPSGL	A0A8W4FKJ9	N/A
20.2158	24	2	SDLDSQEKDSQETSQPDDRSVETR	A0A8W4FPA1	SPP1
22.0735	19	5	SQEKDSQETSQPDDRSVET	A0A8W4FPA1	SPP1
21.7317	20	13	SQEKDSQETSQPDDRSVETR	A0A8W4FPA1	SPP1
22.3836	25	34	SQEKDSQETSQPDDRSVETRSQEQS	A0A8W4FPA1	SPP1
22.9272	10	1	DGSVGPVGPA	A0A8X9AEL6	COL1A2
21.6395	8	4	ERGVVGPQ	A0A8X9AEL6	COL1A2
19.8369	9	0	GNDGSVGPV	A0A8X9AEL6	COL1A2
19.8978	8	1	VGPTGPVG	A0A8X9AEL6	COL1A2
21.5187	14	1	DDPGAHSQPVTPLQ	F1RQW2	N/A
26.5158	14	59	GPEGPPGEPGPPGP	F1RXW0	COL5A2
22.8287	15	22	GPEGPPGEPGPPGPP	F1RXW0	COL5A2
21.4625	11	43	GPPGEPGPPGP	F1RXW0	COL5A2
24.8142	11	24	PGEVGFAGSPG	F1RXW0	COL5A2
22.1215	12	1	EGKPDPENGTPN	F1SCD0	LOC396685
24.217	11	3	FLGKVADPSPA	F1SCD0	LOC396685
27.6679	10	34	VPEGKPDPEN	F1SCD0	LOC396685
20.9646	11	1	PGARPPGPPPP	F1SQ51	TP23
23.081	14	54	APPGARPPPGPPPP	F1SQ62	TP23
23.1812	22	14	APPGARPPPGPPPPAGGLQQGP	F1SQ62	TP23
25.5955	21	76	APPGARPPPGPPPPGPPPPGP	F1SQ62	TP23
22.714	18	85	APPGARPPPGPPPPPPGP	F1SQ62	TP23
25.5296	22	31	APPGARPPPPPPPPADEPQQGP	F1SQ62	TP23
21.5029	17	12	ARPPPGPPPPGPPPPGP	F1SQ62	TP23
21.7518	15	21	GARPPPGPPPPPPGP	F1SQ62	TP23
19.5814	12	37	GPPPPGPPPPGP	F1SQ62	TP23
20.5177	13	12	PPGARPPPGPPPP	F1SQ62	TP23
19.3327	21	9	PPGPAPPGARPPPGPPPPPPG	F1SQ62	TP23
21.0763	14	21	RPPPGPPPPGPPPP	F1SQ62	TP23
22.1797	16	34	RPPPGPPPPGPPPPGP	F1SQ62	TP23
23.0421	12	62	SPPRPPPGPPPQ	F1SQ62	TP23
21.2241	13	4	ATASRGAPQARAP	P20305	GSN
23.6256	15	24	ATASRGAPQARAPQG	P20305	GSN
27.433	16	65	ATASRGAPQARAPQGR	P20305	GSN
25.0637	25	24	ATASRGAPQARAPQGRVSPMRPSTM	P20305	GSN
21.7395	11	10	GAPQARAPQGR	P20305	GSN
22.0112	9	3	PQARAPQGR	P20305	GSN
24.8833	12	13	RGAPQARAPQGR	P20305	GSN
22.1817	8	7	SPMRPSTM	P20305	GSN
21.7961	12	0	SRGAPQARAPQG	P20305	GSN
25.3997	13	22	SRGAPQARAPQGR	P20305	GSN
22.9381	14	18	TASRGAPQARAPQG	P20305	GSN
26.4579	15	50	TASRGAPQARAPQGR	P20305	GSN
27.5013	9	27	VSPMRPSTM	P20305	GSN

## Sheet: Additional table 2
Table S2. Peptides identified in the plasma of piglets fed with SA FFP diet. (-Log) intensity, length, MS/MS counts, peptide sequence, leading razor protein and the corresonding gene name are indicated for each identified peptide.
(-Log) intensity	Length	MS/MS Count	Sequence	Leading razor protein	Gene name
19.8835	22	5	LRAYDGLSLPEDAETISAGRAG	A0A286ZHV7	HSPG2
19.652	9	3	NITGEQLLQ	A0A286ZJP9	PPP1R9A
27.2489	11	92	AIQMTQSPASL	A0A287AE51	N/A
19.3906	11	1	ADDLASKIVTL	A0A287B2Z5	LOC100156325
19.6279	12	14	KETQTGPYTLSF	A0A287BJ64	AZGP1
24.9472	14	25	DKGETGEQGDRGIK	A0A287BLD2	COL1A1
21.0668	12	10	GETGEQGDRGIK	A0A287BLD2	COL1A1
21.2804	12	10	MVVENEAGDERM	A0A5G2QEV5	ITIH2
21.9638	11	29	VVENEAGDERM	A0A5G2QEV5	ITIH2
19.685	13	1	VVENEAGDERMLA	A0A5G2QEV5	ITIH2
19.8951	10	0	GYSFVTTAER	A0A5G2QID5	ACTG2
20.7734	16	10	SYELPDGQVITIGNER	A0A5G2QID5	ACTG2
23.8374	11	2	APVRHRILWES	A0A5G2QME3	C3
24.5404	16	58	APVRHRILWESASLLR	A0A5G2QME3	C3
20.602	14	2	GVAKLSINTPDNRN	A0A5G2QME3	C3
22.0794	10	2	ILWESASLLR	A0A5G2QME3	C3
24.174	9	2	LWESASLLR	A0A5G2QME3	C3
22.2997	12	16	AIDYDEDEDGRP	A0A5G2R564	FGB
19.0568	17	1	AIDYDEDEDGRPKVHVD	A0A5G2R564	FGB
25.0766	18	12	AIDYDEDEDGRPKVHVDA	A0A5G2R564	FGB
22.7619	19	20	AIDYDEDEDGRPKVHVDAR	A0A5G2R564	FGB
21.5835	11	15	IDYDEDEDGRP	A0A5G2R564	FGB
22.3782	17	2	IDYDEDEDGRPKVHVDA	A0A5G2R564	FGB
21.9378	9	6	YDEDEDGRP	A0A5G2R564	FGB
22.9641	11	5	EDTSLLDKMQD	A0A5S6HRA3	APOC3
23.5967	12	0	WDYTPKPEPSSS	A0A5S6HRA3	APOC3
29.1655	9	17	AEVQDKGEF	A0A8W4FAS4	FGA
23.1073	11	3	AEVQDKGEFLA	A0A8W4FAS4	FGA
20.4638	14	1	AEVQDKGEFLAEGG	A0A8W4FAS4	FGA
26.2834	16	38	AEVQDKGEFLAEGGGV	A0A8W4FAS4	FGA
32.6041	17	471	AEVQDKGEFLAEGGGVR	A0A8W4FAS4	FGA
21.9047	22	5	AEVQDKGEFLAEGGGVRGPRLT	A0A8W4FAS4	FGA
23.1807	12	10	DKGEFLAEGGGV	A0A8W4FAS4	FGA
28.3765	13	59	DKGEFLAEGGGVR	A0A8W4FAS4	FGA
24.2956	10	3	EFLAEGGGVR	A0A8W4FAS4	FGA
21.6892	10	1	EVQDKGEFLA	A0A8W4FAS4	FGA
25.4251	15	31	EVQDKGEFLAEGGGV	A0A8W4FAS4	FGA
30.6748	16	189	EVQDKGEFLAEGGGVR	A0A8W4FAS4	FGA
25.3367	11	17	GEFLAEGGGVR	A0A8W4FAS4	FGA
24.456	12	35	KGEFLAEGGGVR	A0A8W4FAS4	FGA
22.5083	8	23	LAEGGGVR	A0A8W4FAS4	FGA
20.6627	18	5	MAEVQDKGEFLAEGGGVR	A0A8W4FAS4	FGA
22.7445	14	19	QDKGEFLAEGGGVR	A0A8W4FAS4	FGA
23.6475	14	5	VQDKGEFLAEGGGV	A0A8W4FAS4	FGA
27.9088	15	52	VQDKGEFLAEGGGVR	A0A8W4FAS4	FGA
20.0534	10	2	DTYKSEIAHR	A0A8W4FBE9	ALB
19.3655	12	2	DTYKSEIAHRFK	A0A8W4FBE9	ALB
23.6152	13	9	DTYKSEIAHRFKD	A0A8W4FBE9	ALB
21.5163	17	5	DTYKSEIAHRFKDLGEQ	A0A8W4FBE9	ALB
21.3836	21	96	DTYKSEIAHRFKDLGEQYFKG	A0A8W4FBE9	ALB
27.3248	24	771	DTYKSEIAHRFKDLGEQYFKGLVL	A0A8W4FBE9	ALB
20.0035	10	4	GEQYFKGLVL	A0A8W4FBE9	ALB
21.8928	8	1	IAFSQHLQ	A0A8W4FBE9	ALB
25.3383	11	18	LGEQYFKGLVL	A0A8W4FBE9	ALB
28.3798	23	1	NQYMQRVAGMRALPANAILNQFQ	A0A8W4FKU3	PABPC4
21.0488	20	1	ATEEDLTSHVESEETDGTPK	A0A8W4FPA1	SPP1
19.9017	12	2	HVESEETDGTPK	A0A8W4FPA1	SPP2
19.4857	18	1	SHEDKLVPDSKSEEDKHL	A0A8W4FPA1	SPP5
22.4051	25	34	SQEKDSQETSQPDDRSVETRSQEQS	A0A8W4FPA1	SPP9
22.6577	10	1	DGSVGPVGPA	A0A8X9AEL6	COL1A2
21.7534	8	4	ERGVVGPQ	A0A8X9AEL6	COL1A2
19.171	9	0	GNDGSVGPV	A0A8X9AEL6	COL1A2
26.5126	14	59	GPEGPPGEPGPPGP	F1RXW0	COL5A2
22.9749	15	22	GPEGPPGEPGPPGPP	F1RXW0	COL5A2
21.3974	11	43	GPPGEPGPPGP	F1RXW0	COL5A2
24.8996	11	24	PGEVGFAGSPG	F1RXW0	COL5A2
23.2268	22	3	ALYGRVFERDPPRLGQGPGQVQ	F1S3Q8	VNN3
26.8303	10	34	VPEGKPDPEN	F1SCD0	LOC396685
22.8041	17	10	VIEKSVRKIVSLTVGSD	F1SD69	LGMN
20.549	11	1	PGARPPGPPPP	F1SQ51	TP24
23.3405	18	57	PGARPPGPPPPGPPPPGP	F1SQ51	TP25
24.0359	14	54	APPGARPPPGPPPP	F1SQ62	TP23
22.5441	22	14	APPGARPPPGPPPPAGGLQQGP	F1SQ62	TP23
25.1777	21	76	APPGARPPPGPPPPGPPPPGP	F1SQ62	TP23
23.9485	18	85	APPGARPPPGPPPPPPGP	F1SQ62	TP23
20.4806	15	3	APPGARPPPPPPPPA	F1SQ62	TP23
23.5682	22	31	APPGARPPPPPPPPADEPQQGP	F1SQ62	TP23
18.621	12	0	ARPPPGPPPPGP	F1SQ62	TP23
21.7544	18	38	GARPPPGPPPPGPPPPGP	F1SQ62	TP23
21.0454	15	21	GARPPPGPPPPPPGP	F1SQ62	TP23
20.0438	19	5	GARPPPPPPPPADEPQQGP	F1SQ62	TP23
20.6688	13	12	PPGARPPPGPPPP	F1SQ62	TP23
22.0548	20	14	PPGARPPPGPPPPGPPPPGP	F1SQ62	TP23
21.8505	17	12	PPGARPPPGPPPPPPGP	F1SQ62	TP23
20.5371	17	8	RPPPGPPPPAGGLQQGP	F1SQ62	TP23
20.4096	11	24	SPPRPPPGPPP	F1SQ62	TP23
23.0099	12	62	SPPRPPPGPPPQ	F1SQ62	TP23
20.3469	13	4	ATASRGAPQARAP	P20305	GSN
22.7621	15	24	ATASRGAPQARAPQG	P20305	GSN
26.8239	16	65	ATASRGAPQARAPQGR	P20305	GSN
23.1916	25	24	ATASRGAPQARAPQGRVSPMRPSTM	P20305	GSN
21.7402	11	10	GAPQARAPQGR	P20305	GSN
22.3082	9	3	PQARAPQGR	P20305	GSN
21.8253	12	0	SRGAPQARAPQG	P20305	GSN
22.7291	22	8	SRGAPQARAPQGRVSPMRPSTM	P20305	GSN
28.1494	15	50	TASRGAPQARAPQGR	P20305	GSN
22.8198	24	10	TASRGAPQARAPQGRVSPMRPSTM	P20305	GSN
27.4272	9	27	VSPMRPSTM	P20305	GSN

## Sheet: Additional table 3
Table S3. Peptides identified in the plasma of piglets fed with SU FFP diet. (-Log) intensity, length, MS/MS counts, peptide sequence, leading razor protein and the corresonding gene name are indicated for each identified peptide.
(-Log) intensity	Length	MS/MS Count	Sequence	Leading razor protein	Gene name
20.5145	9	3	NITGEQLLQ	A0A286ZJP9	PPP1R9A
27.9309	11	92	AIQMTQSPASL	A0A287AE51	N/A
19.6419	11	1	ADDLASKIVTL	A0A287B2Z5	LOC100156325
23.4416	12	14	KETQTGPYTLSF	A0A287BJ64	AZGP1
24.0419	14	25	DKGETGEQGDRGIK	A0A287BLD2	COL1A1
21.269	12	10	MVVENEAGDERM	A0A5G2QEV5	ITIH2
22.3051	11	29	VVENEAGDERM	A0A5G2QEV5	ITIH2
20.127	13	1	VVENEAGDERMLA	A0A5G2QEV5	ITIH2
19.8888	10	0	GYSFVTTAER	A0A5G2QID5	ACTG2
21.1895	16	10	SYELPDGQVITIGNER	A0A5G2QID5	ACTG2
23.7389	16	58	APVRHRILWESASLLR	A0A5G2QME3	C3
21.091	14	2	GVAKLSINTPDNRN	A0A5G2QME3	C3
18.765	9	2	LWESASLLR	A0A5G2QME3	C3
24.4214	17	96	SAPVRHRILWESASLLR	A0A5G2QME3	C3
22.4019	12	16	AIDYDEDEDGRP	A0A5G2R564	FGB
18.8503	13	1	AIDYDEDEDGRPK	A0A5G2R564	FGB
22.0675	17	1	AIDYDEDEDGRPKVHVD	A0A5G2R564	FGB
25.2829	18	12	AIDYDEDEDGRPKVHVDA	A0A5G2R564	FGB
22.3621	19	20	AIDYDEDEDGRPKVHVDAR	A0A5G2R564	FGB
22.5428	11	15	IDYDEDEDGRP	A0A5G2R564	FGB
21.2153	17	2	IDYDEDEDGRPKVHVDA	A0A5G2R564	FGB
22.0066	9	5	KIRPFFPEQ	A0A5G2R564	FGB
22.8049	11	5	EDTSLLDKMQD	A0A5S6HRA3	APOC3
24.2619	12	0	WDYTPKPEPSSS	A0A5S6HRA3	APOC3
29.5301	9	17	AEVQDKGEF	A0A8W4FAS4	FGA
22.9787	11	3	AEVQDKGEFLA	A0A8W4FAS4	FGA
19.9232	14	1	AEVQDKGEFLAEGG	A0A8W4FAS4	FGA
26.0972	16	38	AEVQDKGEFLAEGGGV	A0A8W4FAS4	FGA
32.1894	17	471	AEVQDKGEFLAEGGGVR	A0A8W4FAS4	FGA
22.1637	22	5	AEVQDKGEFLAEGGGVRGPRLT	A0A8W4FAS4	FGA
23.4597	12	10	DKGEFLAEGGGV	A0A8W4FAS4	FGA
28.0344	13	59	DKGEFLAEGGGVR	A0A8W4FAS4	FGA
23.7644	10	3	EFLAEGGGVR	A0A8W4FAS4	FGA
20.9451	10	1	EVQDKGEFLA	A0A8W4FAS4	FGA
25.2544	15	31	EVQDKGEFLAEGGGV	A0A8W4FAS4	FGA
30.7101	16	189	EVQDKGEFLAEGGGVR	A0A8W4FAS4	FGA
24.755	11	17	GEFLAEGGGVR	A0A8W4FAS4	FGA
24.0731	12	35	KGEFLAEGGGVR	A0A8W4FAS4	FGA
22.4971	8	23	LAEGGGVR	A0A8W4FAS4	FGA
20.3856	18	5	MAEVQDKGEFLAEGGGVR	A0A8W4FAS4	FGA
24.5522	14	19	QDKGEFLAEGGGVR	A0A8W4FAS4	FGA
23.3577	14	5	VQDKGEFLAEGGGV	A0A8W4FAS4	FGA
28.3973	15	52	VQDKGEFLAEGGGVR	A0A8W4FAS4	FGA
20.241	10	2	DTYKSEIAHR	A0A8W4FBE9	ALB
23.5983	13	9	DTYKSEIAHRFKD	A0A8W4FBE9	ALB
22.8887	21	96	DTYKSEIAHRFKDLGEQYFKG	A0A8W4FBE9	ALB
28.5855	24	771	DTYKSEIAHRFKDLGEQYFKGLVL	A0A8W4FBE9	ALB
24.6971	9	2	EQYFKGLVL	A0A8W4FBE9	ALB
21.0186	10	4	GEQYFKGLVL	A0A8W4FBE9	ALB
22.2218	8	1	IAFSQHLQ	A0A8W4FBE9	ALB
25.9259	11	18	LGEQYFKGLVL	A0A8W4FBE9	ALB
21.7513	20	6	SGALTSGVHTFPSVLQPSGL	A0A8W4FKJ9	N/A
22.9491	15	10	SGVHTFPSVLQPSGL	A0A8W4FKJ9	N/A
20.9888	20	1	ATEEDLTSHVESEETDGTPK	A0A8W4FPA1	SPP1
21.9336	19	5	SQEKDSQETSQPDDRSVET	A0A8W4FPA1	SPP7
21.5414	20	13	SQEKDSQETSQPDDRSVETR	A0A8W4FPA1	SPP8
22.2189	25	34	SQEKDSQETSQPDDRSVETRSQEQS	A0A8W4FPA1	SPP9
22.62	10	1	DGSVGPVGPA	A0A8X9AEL6	COL1A2
21.237	8	4	ERGVVGPQ	A0A8X9AEL6	COL1A2
19.5863	8	1	VGPTGPVG	A0A8X9AEL6	COL1A2
26.3602	14	59	GPEGPPGEPGPPGP	F1RXW0	COL5A2
22.4996	15	22	GPEGPPGEPGPPGPP	F1RXW0	COL5A2
21.3406	11	43	GPPGEPGPPGP	F1RXW0	COL5A2
24.7843	11	24	PGEVGFAGSPG	F1RXW0	COL5A2
26.8203	10	34	VPEGKPDPEN	F1SCD0	LOC396685
23.7202	14	54	APPGARPPPGPPPP	F1SQ62	TP23
22.251	22	14	APPGARPPPGPPPPAGGLQQGP	F1SQ62	TP23
23.8398	21	76	APPGARPPPGPPPPGPPPPGP	F1SQ62	TP23
23.9584	18	85	APPGARPPPGPPPPPPGP	F1SQ62	TP23
25.3844	22	31	APPGARPPPPPPPPADEPQQGP	F1SQ62	TP23
23.1333	15	21	GARPPPGPPPPPPGP	F1SQ62	TP23
21.8414	19	5	GARPPPPPPPPADEPQQGP	F1SQ62	TP23
22.9006	20	14	PPGARPPPGPPPPGPPPPGP	F1SQ62	TP23
22.2048	17	8	RPPPGPPPPAGGLQQGP	F1SQ62	TP23
22.6402	16	34	RPPPGPPPPGPPPPGP	F1SQ62	TP23
23.867	12	62	SPPRPPPGPPPQ	F1SQ62	TP23
20.6348	13	4	ATASRGAPQARAP	P20305	GSN
23.3739	15	24	ATASRGAPQARAPQG	P20305	GSN
27.4548	16	65	ATASRGAPQARAPQGR	P20305	GSN
26.4589	25	24	ATASRGAPQARAPQGRVSPMRPSTM	P20305	GSN
21.6616	11	10	GAPQARAPQGR	P20305	GSN
26.1582	12	13	RGAPQARAPQGR	P20305	GSN
21.9205	12	0	SRGAPQARAPQG	P20305	GSN
26.3556	13	22	SRGAPQARAPQGR	P20305	GSN
23.4003	22	8	SRGAPQARAPQGRVSPMRPSTM	P20305	GSN
22.8885	14	18	TASRGAPQARAPQG	P20305	GSN
26.1418	15	50	TASRGAPQARAPQGR	P20305	GSN
21.9818	24	10	TASRGAPQARAPQGRVSPMRPSTM	P20305	GSN
27.7739	9	27	VSPMRPSTM	P20305	GSN

## Sheet: Additional table 4
Table S4. Peptides identified in at least one group (CTR, SA, SU). (-Log) intensity, MS/MS counts, peptide sequence, leading razor protein and the corresonding gene name are indicated for each identified peptide.
CTR diet												SA diet												SU diet
(-Log) intensity_1	(-Log) intensity_2	(-Log) intensity_3	(-Log) intensity_4	(-Log) intensity_5	(-Log) intensity_6	(-Log) intensity_7	(-Log) intensity_8	(-Log) intensity_9	(-Log) intensity_10	(-Log) intensity_11	(-Log) intensity_12	(-Log) intensity_1	(-Log) intensity_2	(-Log) intensity_3	(-Log) intensity_4	(-Log) intensity_5	(-Log) intensity_6	(-Log) intensity_7	(-Log) intensity_8	(-Log) intensity_9	(-Log) intensity_10	(-Log) intensity_11	(-Log) intensity_12	(-Log) intensity_1	(-Log) intensity_2	(-Log) intensity_3	(-Log) intensity_4	(-Log) intensity_5	(-Log) intensity_6	(-Log) intensity_7	(-Log) intensity_8	(-Log) intensity_9	(-Log) intensity_10	(-Log) intensity_11	(-Log) intensity_12	MS/MS Count	Sequence	Leading razor protein	Gene name
NaN	NaN	NaN	NaN	18.5322	NaN	20.5804	NaN	21.071	NaN	NaN	18.0133	NaN	NaN	21.0795	19.5776	19.8618	18.5741	17.2065	19.9051	21.6999	NaN	20.7276	NaN	17.0498	NaN	22.5269	20.8398	NaN	NaN	19.4734	NaN	22.0108	20.81	21.1014	NaN	5	LRAYDGLSLPEDAETISAGRAG	A0A286ZHV7	HSPG2
21.2516	20.0756	20.3605	18.8508	19.6793	21.3162	20.9278	20.1106	20.7243	20.7038	19.9908	20.6761	19.2062	19.4426	19.901	19.0888	17.4859	18.2621	19.8615	20.3245	20.3797	19.9365	21.7558	19.4228	19.6578	18.8376	20.2087	20.5542	20.7809	NaN	20.6419	21.1544	NaN	20.4748	NaN	NaN	3	NITGEQLLQ	A0A286ZJP9	PPP1R9A
26.6595	26.5898	26.2714	26.632	27.2979	27.9923	27.0813	26.2767	29.2625	26.2643	26.3778	27.7581	28.1459	26.5898	27.2625	26.0317	26.515	27.9814	26.9202	27.6663	27.2354	26.8019	28.1015	27.2891	28.0813	26.7518	29.0453	27.8858	26.7645	26.8142	4	28.1312	27.5754	28.1842	27.976	26.8741	92	AIQMTQSPASL	A0A287AE51	N/A
NaN	NaN	NaN	NaN	NaN	NaN	18.7654	18.0224	21.216	19.6094	17.3457	18.9209	20.2503	18.7163	19.9621	19.4629	19.6166	18.348	16.7181	18.8978	19.7851	19.3183	20.2411	18.731	19.8949	NaN	21.4134	19.2502	NaN	16.4059	NaN	19.2235	20.5659	20.7288	19.6419	19.0216	1	ADDLASKIVTL	A0A287B2Z5	LOC100156325
NaN	17.6007	NaN	22.7526	22.4415	19.4562	21.4755	20.6391	20.081	18.2424	19.9947	NaN	NaN	NaN	NaN	NaN	NaN	NaN	NaN	NaN	NaN	20.1416	NaN	NaN	20.8905	20.5375	19.9906	NaN	23.4676	NaN	20.9062	20.9197	NaN	NaN	NaN	18.8413	1	GKVVNPHPA	A0A287B2Z5	LOC100156325
22.2041	NaN	NaN	NaN	23.3778	22.7426	22.5504	21.5137	24.6376	22.7098	22.0481	23.7389	23.2095	22.0808	17.0952	17.1751	17.124	16.6018	15.8654	23.7492	23.9316	NaN	23.867	NaN	23.9933	23.2396	25.0317	23.391	22.981	22.8749	23.2961	23.4923	24.2463	24.0105	23.4923	23.0925	14	KETQTGPYTLSF	A0A287BJ64	AZGP1
23.867	23.0889	22.6509	24.002	24.7895	23.0851	23.3511	NaN	25.1371	23.3645	23.7695	NaN	24.4488	24.9628	24.9316	24.8997	24.8093	24.1719	24.7129	25.7441	25.6431	26.1174	26.1833	25.6237	NaN	23.2678	25.4488	NaN	22.5343	24.7594	24.1253	23.1376	18.6281	25.8336	23.9584	24.9803	25	DKGETGEQGDRGIK	A0A287BLD2	COL1A1
21.7984	21.7229	20.2336	22.0123	22.3624	21.8695	21.7193	21.0704	23.0348	21.7669	19.9638	20.7888	20.5444	20.4944	20.2569	19.5177	NaN	19.9999	21.0668	22.8792	22.892	21.9781	22.3472	22.2824	NaN	20.4483	21.0873	NaN	19.9886	NaN	20.8266	21.5497	NaN	NaN	21.0672	21.6033	10	GETGEQGDRGIK	A0A287BLD2	COL1A1
21.4102	20.6084	NaN	20.2321	21.2092	20.8263	20.9091	20.5685	22.9486	21.4418	20.8898	21.6842	NaN	20.8073	21.6599	20.8595	21.2804	20.2036	20.4884	22.092	22.3571	20.5925	21.8797	21.4443	21.7823	NaN	22.8132	20.7277	21.318	20.6384	NaN	21.1497	22.7985	21.8078	21.22	21.0388	10	MVVENEAGDERM	A0A5G2QEV5	ITIH2
21.7587	22.0545	21.4823	21.8059	22.2149	22.1806	22.1559	22.2675	23.3376	22.4269	22.0194	22.5979	21.5928	21.8506	22.6515	21.7606	22.077	21.6338	21.4749	22.7032	23.0632	21.8048	22.9206	22.5069	22.5255	20.4816	23.5869	NaN	22.4254	21.4065	21.9675	22.079	23.7182	22.9855	22.3051	21.7577	29	VVENEAGDERM	A0A5G2QEV5	ITIH2
NaN	NaN	NaN	19.1627	19.7839	19.7525	19.7557	NaN	21.3296	20.0575	NaN	21.2416	19.6676	19.4293	20.6164	19.3896	19.7023	19.6338	19.6535	22.05	21.4221	19.3405	21.0507	20.2388	20.1794	19.7478	22.4632	NaN	20.0746	19.5099	19.7571	20.4458	21.9441	NaN	NaN	NaN	1	VVENEAGDERMLA	A0A5G2QEV5	ITIH2
NaN	19.6125	NaN	19.717	20.0267	19.9728	19.6858	19.9829	19.8316	19.916	20.0555	19.9294	19.8606	19.7944	20.0433	19.9296	19.9505	19.9748	19.6254	20.067	19.8181	17.3188	19.7662	20.0811	NaN	19.8888	19.9985	19.7691	17.6991	NaN	19.731	NaN	19.8604	19.9597	19.8985	20.1388	0	GYSFVTTAER	A0A5G2QID5	ACTG2
NaN	NaN	NaN	NaN	17.7144	18.2298	21.6437	21.3333	21.3692	21.4348	21.6714	21.4992	20.9176	20.8417	20.8562	20.8214	20.7734	NaN	NaN	20.7031	NaN	20.4478	20.5018	20.2907	21.4215	21.3211	21.323	21.6539	21.02	21.3233	21.2192	21.1597	20.7739	18.1779	21.0595	21.0989	10	SYELPDGQVITIGNER	A0A5G2QID5	ACTG2
NaN	NaN	NaN	NaN	NaN	NaN	NaN	NaN	NaN	NaN	NaN	NaN	NaN	NaN	NaN	NaN	23.0725	24.3645	17.4128	23.7077	25.0233	22.9016	24.1871	23.9672	NaN	NaN	NaN	NaN	NaN	NaN	NaN	NaN	NaN	NaN	22.7005	NaN	2	APVRHRILWES	A0A5G2QME3	C3
NaN	NaN	NaN	NaN	21.9674	NaN	22.4038	NaN	25.3811	NaN	NaN	NaN	NaN	NaN	24.5404	24.2961	25.3342	19.1775	26.2335	23.6209	25.4551	NaN	25.1095	19.7682	23.7389	19.9812	25.3511	24.0691	NaN	20.6723	22.1752	24.3778	24.9406	25.8191	22.5722	22.7052	58	APVRHRILWESASLLR	A0A5G2QME3	C3
21.1118	19.011	NaN	19.5299	19.6662	21.1669	20.6475	20.0518	21.4167	20.3129	19.4577	17.8899	19.5825	20.5079	20.6298	19.8128	NaN	20.602	20.6809	20.6451	20.9734	20.1398	21.2324	20.1728	21.0795	20.9624	21.7192	21.37	19.5856	20.9896	20.8873	22.061	21.1398	21.1026	21.323	20.9609	2	GVAKLSINTPDNRN	A0A5G2QME3	C3
18.953	NaN	NaN	NaN	NaN	17.3795	19.6125	NaN	NaN	NaN	NaN	NaN	21.6624	18.5059	22.4638	21.6949	23.48	21.1848	23.6971	23.0619	22.8686	20.7556	23.1785	21.2253	17.9912	NaN	NaN	18.9381	NaN	NaN	18.3697	NaN	NaN	18.1225	NaN	18.5345	2	ILWESASLLR	A0A5G2QME3	C3
16.9958	NaN	NaN	NaN	20.3458	18.0144	19.4196	20.1805	NaN	17.1414	16.3485	16.9383	24.6209	22.0544	23.867	23.2535	25.2821	22.5187	25.5404	25.7492	24.3376	23.5638	24.7796	24.0105	18.834	18.6906	18.0091	21.7268	NaN	19.1127	17.9684	18.696	17.4289	18.8724	NaN	19.6185	2	LWESASLLR	A0A5G2QME3	C3
NaN	NaN	NaN	NaN	23.1454	NaN	23.4298	17.702	25.7569	NaN	NaN	NaN	NaN	NaN	17.7752	21.4378	21.8278	NaN	22.8943	19.0528	21.8179	NaN	19.0708	NaN	23.9225	22.7581	25.9803	24.4984	19.6555	23.8191	24.3443	24.7024	25.317	25.3844	24.8623	23.4425	96	SAPVRHRILWESASLLR	A0A5G2QME3	C3
24.2891	NaN	NaN	18.1616	20.0746	19.4042	22.8534	21.6017	22.0187	21.9541	22.8497	23.3511	21.5448	19.3807	22.2997	19.4093	NaN	23.3645	17.6659	22.4672	25.8044	20.835	23.3101	23.8288	NaN	22.4019	23.6649	21.756	23.4298	21.5193	22.1971	20.0829	23.6757	22.6676	23.9847	22.2183	16	AIDYDEDEDGRP	A0A5G2R564	FGB
22.057	NaN	17.8718	18.6788	NaN	NaN	18.7333	19.1638	19.4961	NaN	NaN	18.8478	18.401	18.7883	NaN	NaN	18.0578	NaN	17.8984	NaN	19.2211	19.2779	19.7257	NaN	18.1676	18.3791	19.7303	NaN	18.9825	19.739	19.3257	NaN	NaN	18.0954	NaN	18.7182	1	AIDYDEDEDGRPK	A0A5G2R564	FGB
25.9738	17.7819	NaN	NaN	17.5168	NaN	NaN	20.748	NaN	20.2118	19.1425	NaN	18.1607	19.5218	NaN	19.7641	19.0568	NaN	18.4419	21.7329	NaN	20.0973	18.905	17.1469	20.8056	21.3422	23.1644	22.3211	22.6467	21.4994	21.6669	20.5589	24.7695	21.8138	24.4488	23.1071	1	AIDYDEDEDGRPKVHVD	A0A5G2R564	FGB
30.2869	17.399	NaN	NaN	24.5696	22.0988	26.3844	23.082	25.604	24.141	23.895	26.6595	24.6918	20.6057	25.4614	24.3844	23.8288	26.4057	22.4715	26.7129	28.4032	24.2821	26.9977	26.4769	23.1836	24.7077	26.8019	21.762	25.3342	25.0062	25.5463	23.1792	27.4314	25.2317	28.1747	26.2225	12	AIDYDEDEDGRPKVHVDA	A0A5G2R564	FGB
27.2262	NaN	NaN	NaN	22.6372	18.2542	22.679	18.7428	22.2176	21.8733	21.2055	22.8458	23.5285	20.2432	23.0501	22.2406	21.4698	22.8491	20.5315	22.6747	25.6486	21.7569	24.6703	23.632	20.1615	21.8058	23.9672	22.08	22.2497	23.0027	22.4744	21.4139	24.0854	21.9925	23.6209	23.6971	20	AIDYDEDEDGRPKVHVDAR	A0A5G2R564	FGB
23.4041	NaN	17.133	NaN	18.9982	NaN	23.9406	21.0399	21.8955	23.115	21.9242	22.6877	21.0229	16.9404	21.5835	NaN	18.6545	24.4862	17.0955	23.1568	24.6486	19.2692	23.1863	24.1946	NaN	21.1285	23.3376	21.0967	23.2339	19.5506	20.5743	19.7045	25.976	22.5428	25.7594	22.6417	15	IDYDEDEDGRP	A0A5G2R564	FGB
26.9089	NaN	NaN	NaN	21.2173	21.0127	23.8764	19.8844	22.9097	21.9611	21.4889	23.5869	22.0459	NaN	22.3782	21.4085	21.164	23.3239	19.8182	22.4838	24.4488	21.3569	24.0443	23.9316	20.6941	20.4877	22.1787	21.4131	21.73	20.5845	20.6964	20.0685	24.0105	21.0174	23.4551	21.8885	2	IDYDEDEDGRPKVHVDA	A0A5G2R564	FGB
NaN	NaN	NaN	NaN	21.8112	NaN	21.3099	NaN	NaN	20.6801	NaN	20.9028	NaN	19.1242	NaN	NaN	NaN	NaN	NaN	NaN	NaN	NaN	NaN	NaN	22.1867	21.2932	22.8199	21.9339	21.9912	21.3751	22.022	22.0934	NaN	NaN	NaN	NaN	5	KIRPFFPEQ	A0A5G2R564	FGB
NaN	NaN	NaN	NaN	NaN	NaN	22.6015	18.5728	21.9869	22.1261	21.8302	22.7525	21.6783	NaN	22.0978	18.3248	NaN	24.3712	18.4153	23.8858	21.7779	18.9876	23.134	24.4676	NaN	20.8135	23.867	20.2092	20.2861	NaN	NaN	NaN	24.654	22.0792	23.0661	NaN	6	YDEDEDGRP	A0A5G2R564	FGB
23.3376	23.6971	18.5824	22.9805	24.5404	23.7492	22.8068	23.4298	25.0275	23.417	23.0447	24.1795	23.5522	23.102	24.2317	23.6865	20.6186	23.632	22.1272	20.6528	23.7695	22.8261	20.9982	22.8237	23.114	23.7695	22.144	24.2317	23.5404	22.8011	22.8087	21.5488	21.4937	20.451	21.6119	23.0315	5	EDTSLLDKMQD	A0A5S6HRA3	APOC3
NaN	NaN	21.6882	NaN	25.6998	25.3612	24.8528	24.9716	26.1234	24.6096	24.0935	24.8623	23.2453	23.6649	24.5522	24.391	23.6971	23.5285	22.9021	23.7594	23.9134	22.239	23.1596	22.3616	24.0359	24.4676	26.2856	25.065	24.3443	23.9495	23.5869	25.1527	25.4551	23.5045	24.1795	23.3645	0	WDYTPKPEPSSS	A0A5S6HRA3	APOC3
28.7771	29.3153	28.4113	29.57	29.9814	30.1361	29.0479	29.0889	30.8829	29.1483	28.5609	29.8564	30.2077	28.9512	29.5862	28.6458	28.9677	28.6285	28.189	29.267	29.3704	29.1164	30.0217	29.2147	29.6697	28.7357	30.2535	28.8415	30.3515	28.4823	29.632	29.6714	29.4334	29.6268	29.4274	29.3787	17	AEVQDKGEF	A0A8W4FAS4	FGA
25.2354	21.5387	17.8846	21.4706	22.6664	22.69	24.5638	17.4528	23.8764	24.3975	23.2322	24.391	23.2504	20.9917	22.9642	20.8168	21.9206	25.0935	20.7087	24.019	24.9495	22.4328	23.6096	24.0935	22.1849	19.6861	24.5638	22.5264	23.9316	22.7203	18.7199	22.9964	25.391	23.7286	25.1488	22.961	3	AEVQDKGEFLA	A0A8W4FAS4	FGA
23.7077	NaN	NaN	18.3939	19.6918	19.3933	20.5367	18.6364	21.1413	19.4555	19.2512	21.1944	20.4638	NaN	20.5874	19.4755	19.5885	20.6179	19.0355	21.6153	21.7681	19.6379	21.18	20.1166	19.2441	19.8783	21.3414	20.1426	19.6024	19.6481	19.5772	19.2145	21.6211	19.9682	21.0287	20.8927	1	AEVQDKGEFLAEGG	A0A8W4FAS4	FGA
28.2891	23.6209	22.8293	25.0894	25.5135	24.9803	26.2299	22.9804	27.9316	25.0443	24.0105	26.7645	26.8019	22.2012	26.4122	25.6622	25.7286	26.604	24.3239	27.7645	27.8445	26.0629	27.632	26.1546	25.2821	26.2517	28.9117	27.1984	24.9225	25.9428	25.6649	25.1055	28.7486	25.9271	28.0453	26.6181	38	AEVQDKGEFLAEGGGV	A0A8W4FAS4	FGA
34.3633	28.7958	26.8504	26.4441	32.0864	30.8682	32.6437	28.7421	33.0927	31.4184	29.9539	30.0349	32.635	28.0711	32.7292	31.4384	31.225	32.8534	30.7453	33.5641	33.7653	32.0017	33.3033	32.5732	31.1604	32.0864	33.5412	32.5504	32.0414	32.0381	32.0479	31.0544	33.8042	32.2924	33.2759	33.1331	471	AEVQDKGEFLAEGGGVR	A0A8W4FAS4	FGA
NaN	NaN	NaN	NaN	18.2594	NaN	NaN	NaN	21.3375	NaN	NaN	NaN	NaN	NaN	22.2797	21.9047	22.0156	20.6773	21.5753	21.5178	21.9365	NaN	22.1696	18.8733	17.8533	17.7456	22.9333	22.1637	NaN	NaN	NaN	22.4937	22.2675	22.2675	21.0455	21.535	5	AEVQDKGEFLAEGGGVRGPRLT	A0A8W4FAS4	FGA
23.48	NaN	NaN	21.4162	22.509	NaN	23.6971	22.769	24.4425	22.5729	23.2517	24.4425	24.5285	20.8071	23.5869	22.2294	21.7578	24.5045	20.3294	25.726	16.4179	22.7746	24.9225	25.4614	21.4995	23.5285	25.8764	23.7389	23.391	22.2766	16.7672	21.6457	26.2909	23.127	25.9134	24.2607	10	DKGEFLAEGGGV	A0A8W4FAS4	FGA
29.509	24.239	NaN	17.5566	27.3494	26.0359	29.249	27.6527	28.7162	27.6931	27.509	29.524	28.3951	24.918	28.3578	26.4473	25.6403	29.3303	25.2571	30.5203	29.5826	26.2979	29.4433	30.0479	25.1984	27.8019	29.4473	27.9977	28.3196	26.7129	27.611	25.8093	30.5664	28.0711	30.1842	28.9977	59	DKGEFLAEGGGVR	A0A8W4FAS4	FGA
24.8576	21.113	20.0722	NaN	23.4298	22.0898	24.604	23.7492	24.217	23.4923	23.6971	25.7441	24.1174	21.5399	24.4738	22.1055	21.5694	25.4073	21.4168	25.7156	25.2133	22.4399	25.217	25.558	21.5245	23.6431	25.3239	23.8858	24.0608	22.908	23.5285	21.848	25.673	23.5404	25.7389	24.7286	3	EFLAEGGGVR	A0A8W4FAS4	FGA
23.7796	18.4367	NaN	NaN	20.4795	20.1431	23.3101	20.7608	22.5999	22.6679	16.8225	22.9515	21.3834	17.0582	21.6892	NaN	20.2677	23.5165	16.9828	23.48	24.2607	20.1755	22.6651	23.632	16.7888	21.1613	NaN	21.3199	NaN	20.5621	20.7289	20.5414	NaN	NaN	23.7695	21.7741	1	EVQDKGEFLA	A0A8W4FAS4	FGA
27.1984	21.9635	21.818	24.558	24.5926	23.48	25.5841	24.7389	26.5255	24.0443	25.1757	26.5014	26.3084	22.6154	25.2463	24.48	24.019	25.0484	22.9289	27.0608	26.417	25.604	26.5507	26.3894	24.0772	25.4234	27.9869	26.2114	25.0854	24.8336	24.824	23.8191	27.5014	24.9716	26.8019	26.2354	31	EVQDKGEFLAEGGGV	A0A8W4FAS4	FGA
33.2759	26.8741	25.1984	26.2714	30.5389	28.8945	31.7888	30.0608	31.2478	29.94	29.9259	32.1177	30.6285	27.4473	30.7211	29.2957	29.0583	30.7613	28.4591	32.4775	32.0958	29.9814	31.8534	31.6501	29.1507	30.393	32.2979	31.1483	30.6198	30.2422	30.5844	29.2445	32.4309	30.8004	31.7129	31.6022	189	EVQDKGEFLAEGGGVR	A0A8W4FAS4	FGA
26.6998	22.0251	22.7091	NaN	NaN	21.8837	24.2821	23.5638	24.9539	22.6175	23.7895	25.558	NaN	NaN	NaN	NaN	NaN	NaN	NaN	NaN	NaN	NaN	NaN	NaN	NaN	23.9225	NaN	23.632	NaN	NaN	NaN	NaN	24.3307	NaN	24.417	NaN	3	FLAEGGGVR	A0A8W4FAS4	FGA
25.7129	22.1582	18.9218	NaN	23.632	23.1257	26.3307	24.3645	24.9134	24.7695	24.391	25.5898	25.3877	22.206	25.2856	23.0416	22.5743	26.965	21.8321	26.965	26.3239	23.3778	26.0567	27.019	22.4132	24.8288	26.0833	24.6811	25.1449	23.391	24.2678	23.3778	27.8504	24.5045	27.5463	25.6784	17	GEFLAEGGGVR	A0A8W4FAS4	FGA
26.2151	20.8297	NaN	NaN	23.2188	22.47	25.2535	23.0224	24.8764	23.654	23.2678	25.5285	24.3307	21.4573	24.5812	22.171	22.1518	25.391	21.3376	25.6181	25.705	23.6971	25.2961	25.3975	22.3745	24.0608	25.3943	23.7796	24.4362	23.2494	23.5165	22.6807	26.5285	24.0854	26.346	24.9495	35	KGEFLAEGGGVR	A0A8W4FAS4	FGA
23.976	20.7821	21.0037	20.8355	21.9441	20.2761	22.5956	20.6549	22.8971	20.899	21.6899	23.6865	NaN	19.9262	22.3433	20.3231	NaN	22.6732	19.1812	23.5754	23.6096	22.2133	23.3778	23.4298	20.8502	21.4768	23.7995	22.5138	22.5102	19.723	21.5571	20.5386	23.7594	22.7725	24.217	22.484	23	LAEGGGVR	A0A8W4FAS4	FGA
21.6994	NaN	NaN	NaN	20.9799	18.9809	20.6974	NaN	21.4886	NaN	NaN	20.7903	20.6059	NaN	22.2101	20.0637	20.9029	20.6627	18.3089	21.3611	22.5713	16.8654	21.3563	19.9403	19.0661	20.1272	22.7415	20.7123	NaN	20.2336	20.3856	18.9098	22.7899	20.1684	22.7211	21.5971	5	MAEVQDKGEFLAEGGGVR	A0A8W4FAS4	FGA
25.8528	20.7782	NaN	19.7063	22.9008	22.5286	25.2058	23.0599	24.3307	23.8481	23.3645	25.0608	23.5638	20.32	18.2756	NaN	17.6678	21.9251	17.2036	24.6486	24.8528	NaN	24.0608	24.4298	NaN	18.5452	25.5165	18.946	24.5522	17.0858	NaN	NaN	27.141	24.0359	26.673	25.0608	19	QDKGEFLAEGGGVR	A0A8W4FAS4	FGA
24.6376	20.445	NaN	22.5451	21.8823	21.5461	23.7286	22.569	23.9584	22.5117	23.0788	23.9847	24.1253	20.519	22.9106	22.091	22.1826	24.0526	20.4544	24.7286	24.5105	23.2425	24.0608	24.391	21.7917	23.3778	25.6998	23.9933	23.3376	22.1936	22.2375	21.9222	26.5898	22.7387	25.7645	23.8481	5	VQDKGEFLAEGGGV	A0A8W4FAS4	FGA
31.2019	24.9628	NaN	23.5285	27.1015	26.3443	29.249	27.1507	28.6663	27.8264	27.3992	29.3196	27.9259	24.7695	27.8916	26.228	26.0254	29.0164	24.895	29.0427	29.1866	26.9089	28.6004	28.5646	26.604	27.8858	29.7309	28.6285	28.4707	27.0813	27.1312	26.9089	30.9814	28.3239	30.4334	28.9896	52	VQDKGEFLAEGGGVR	A0A8W4FAS4	FGA
20.0791	NaN	NaN	NaN	NaN	20.3332	19.8295	18.8961	20.6401	19.9608	19.3752	19.7684	19.0179	19.609	20.0576	20.0491	19.9247	20.1565	19.3964	20.4319	20.9567	19.6323	20.3012	20.2945	20.2296	18.8207	21.5768	NaN	NaN	19.5176	19.4077	20.2914	21.2151	20.8991	20.2523	19.7699	2	DTYKSEIAHR	A0A8W4FBE9	ALB
18.2141	NaN	NaN	NaN	NaN	NaN	NaN	NaN	20.8069	NaN	NaN	NaN	NaN	NaN	19.8173	19.5237	18.9686	19.5967	19.2074	18.55	NaN	NaN	19.7286	19.1522	NaN	NaN	21.1339	17.369	NaN	NaN	NaN	NaN	20.467	NaN	NaN	NaN	2	DTYKSEIAHRFK	A0A8W4FBE9	ALB
21.5049	NaN	NaN	NaN	NaN	NaN	NaN	NaN	26.0422	NaN	NaN	18.5006	17.6345	NaN	24.5045	24.4105	19.8987	23.5983	23.632	25.4676	26.0772	23.4676	NaN	22.6909	24.1946	22.8168	27.1507	24.8528	NaN	23.2961	23.2821	23.1485	26.239	25.7286	23.5983	22.6	9	DTYKSEIAHRFKD	A0A8W4FBE9	ALB
NaN	NaN	NaN	NaN	NaN	NaN	NaN	NaN	22.0246	NaN	NaN	NaN	NaN	NaN	21.0086	17.445	22.093	18.2401	20.8379	22.0239	22.6615	NaN	22.193	NaN	NaN	NaN	25.275	18.3345	NaN	NaN	NaN	NaN	24.5225	18.4043	19.115	NaN	5	DTYKSEIAHRFKDLGEQ	A0A8W4FBE9	ALB
NaN	NaN	NaN	NaN	NaN	NaN	NaN	NaN	27.965	NaN	NaN	NaN	18.2286	NaN	25.3578	24.6096	22.5842	20.3238	24.9847	21.2847	29.3515	20.1217	21.3836	19.0022	23.5638	17.5966	27.9923	24.8904	21.4383	20.9251	19.9154	22.2136	29.7405	28.7389	26.6998	20.8558	96	DTYKSEIAHRFKDLGEQYFKG	A0A8W4FBE9	ALB
NaN	NaN	NaN	NaN	NaN	NaN	NaN	NaN	32.2048	28.5969	28.1115	27.341	27.4234	27.2262	31.362	30.2869	29.2825	27.0914	27.6663	26.5653	31.9153	27.1507	26.6458	26.1135	27.2625	27.3066	35.7922	29.9117	28.3325	28.249	27.1984	27.509	34.8928	31.9365	32.3115	28.8385	771	DTYKSEIAHRFKDLGEQYFKGLVL	A0A8W4FBE9	ALB
NaN	NaN	NaN	NaN	24.4298	NaN	23.3511	19.4297	25.6811	22.4812	20.8418	23.1352	22.1018	20.7599	25.0608	24.6595	NaN	NaN	16.6718	NaN	NaN	NaN	17.5639	17.0883	25.3205	24.7129	27.0813	25.0732	22.559	24.141	24.0105	24.6971	NaN	NaN	NaN	23.5045	2	EQYFKGLVL	A0A8W4FBE9	ALB
NaN	NaN	NaN	NaN	17.6808	NaN	19.5251	NaN	21.7811	19.1185	17.51	NaN	NaN	NaN	20.6505	20.8631	20.1303	19.1458	19.8989	20.0035	21.3896	17.9353	17.1855	NaN	16.0937	NaN	23.0816	21.0819	NaN	NaN	18.2235	NaN	21.9565	22.2298	20.9552	18.9966	4	GEQYFKGLVL	A0A8W4FBE9	ALB
NaN	NaN	NaN	NaN	NaN	NaN	21.371	NaN	22.7234	21.4298	21.3806	22.7338	22.2294	21.5442	22.263	21.4824	22.025	21.7606	21.4759	22.0482	22.5806	21.52	22.6161	21.4444	22.9603	22.0274	23.4425	22.4162	22.0002	21.7756	21.9326	22.4427	23.0581	22.9137	21.5351	21.888	1	IAFSQHLQ	A0A8W4FBE9	ALB
16.7191	NaN	NaN	NaN	25.7695	NaN	24.945	16.7592	27.2354	22.528	19.745	22.3903	20.4254	19.0903	26.0464	25.4707	25.6096	23.8481	25.2058	NaN	27.3494	20.7494	26.2696	NaN	25.9338	23.9134	28.4473	25.918	NaN	NaN	24.0275	25.417	27.6998	27.1795	26.341	23.2389	18	LGEQYFKGLVL	A0A8W4FBE9	ALB
17.0045	NaN	NaN	NaN	23.8576	21.8283	23.2117	16.3572	24.9933	17.7937	NaN	21.6276	18.9559	NaN	NaN	NaN	NaN	22.1011	17.1877	NaN	24.976	16.3447	17.9129	NaN	17.882	21.2709	25.7234	18.0574	18.2842	21.1329	22.2317	NaN	25.4362	24.604	24.2244	NaN	6	SGALTSGVHTFPSVLQPSGL	A0A8W4FKJ9	N/A
18.0391	NaN	NaN	NaN	23.3645	NaN	22.9994	18.321	23.9933	21.6366	19.6055	22.6875	21.0261	19.6027	17.7824	NaN	22.3684	NaN	17.3566	NaN	24.0359	NaN	NaN	22.3765	23.3239	22.0028	24.3376	22.4134	21.0342	22.0442	22.5882	23.3101	23.9316	23.5285	23.7182	22.0033	10	SGVHTFPSVLQPSGL	A0A8W4FKJ9	N/A
NaN	19.4945	NaN	NaN	NaN	NaN	22.1988	NaN	NaN	NaN	NaN	25.0062	NaN	NaN	24.2891	NaN	NaN	26.3545	28.4314	28.3282	28.6998	29.7195	29.4113	27.6798	NaN	NaN	25.6348	NaN	NaN	NaN	NaN	NaN	NaN	25.6209	NaN	24.558	1	NQYMQRVAGMRALPANAILNQFQ	A0A8W4FKU3	PABPC4
NaN	18.0248	NaN	20.7804	NaN	NaN	NaN	NaN	NaN	NaN	NaN	NaN	NaN	20.9838	21.6356	21.0488	21.1465	20.5414	17.01	21.1438	21.202	21.263	21.0164	20.2006	20.7173	20.8657	22.1839	21.2132	20.4735	21.1523	21.0989	NaN	20.9888	21.0266	20.6389	20.9154	1	ATEEDLTSHVESEETDGTPK	A0A8W4FPA1	SPP1
17.3276	NaN	NaN	NaN	NaN	NaN	NaN	20.3542	21.1269	19.6836	NaN	NaN	19.2271	NaN	19.9506	19.8528	NaN	19.0128	NaN	20.1207	19.7917	20.666	20.4434	NaN	NaN	NaN	20.8341	NaN	NaN	NaN	NaN	NaN	NaN	NaN	NaN	NaN	2	HVESEETDGTPK	A0A8W4FPA1	SPP2
20.5543	20.3396	NaN	18.9063	NaN	20.1011	20.0647	19.983	20.8867	20.3305	19.7734	20.7698	19.1068	19.8808	20.3584	19.3841	19.9104	NaN	NaN	NaN	NaN	NaN	NaN	NaN	20.1056	20.0618	20.3868	NaN	19.6346	20.0761	19.6069	NaN	NaN	NaN	NaN	19.8393	2	SDLDSQEKDSQETSQPDDRSVETR	A0A8W4FPA1	SPP4
NaN	NaN	NaN	NaN	NaN	NaN	NaN	NaN	21.6262	NaN	NaN	NaN	NaN	NaN	19.9015	19.9219	20.2627	NaN	19.2546	18.8538	NaN	19.5632	18.669	19.4082	NaN	NaN	21.7627	NaN	NaN	NaN	NaN	NaN	NaN	NaN	NaN	NaN	1	SHEDKLVPDSKSEEDKHL	A0A8W4FPA1	SPP5
22.5826	22.0735	21.9785	NaN	22.0544	22.2567	21.788	22.2767	23.2482	21.638	21.7572	22.5279	NaN	21.8578	22.1639	NaN	NaN	NaN	NaN	22.1023	22.0921	NaN	22.4708	21.8406	22.2056	17.9064	23.0535	NaN	21.1087	22.2753	21.9417	21.9255	NaN	NaN	21.582	NaN	5	SQEKDSQETSQPDDRSVET	A0A8W4FPA1	SPP7
21.9152	21.6151	20.6792	20.6308	21.6286	21.8347	21.4743	21.8896	22.1396	21.8642	21.0637	22.208	20.4258	22.0289	22.3057	21.3168	21.6972	NaN	NaN	NaN	21.5498	NaN	NaN	21.0064	21.6968	21.5413	21.6305	21.5414	20.3954	21.7867	21.4323	21.4952	20.8358	21.6035	NaN	21.8568	13	SQEKDSQETSQPDDRSVETR	A0A8W4FPA1	SPP8
22.9042	22.2772	18.8374	22.031	22.4137	22.5698	22.0612	22.5142	23.4676	22.3536	21.9444	22.9574	21.8315	22.527	22.6116	22.3194	22.6295	21.6345	21.6507	22.645	22.3666	22.4435	22.6202	21.7265	22.2203	22.1241	22.8927	22.3323	21.78	22.3824	22.1848	22.2174	22.1576	22.401	21.5657	22.495	34	SQEKDSQETSQPDDRSVETRSQEQS	A0A8W4FPA1	SPP9
23.8576	NaN	22.9627	23.3645	22.7834	22.8917	22.4229	NaN	23.5522	22.1001	22.4254	23.1847	22.3123	23.1365	22.5821	22.6857	22.674	20.7088	21.9781	22.8939	22.6629	22.6529	22.6624	21.892	22.4749	22.6107	23.391	22.7937	21.9631	23.2535	22.6172	22.6339	21.6631	22.6534	21.4285	22.6229	1	DGSVGPVGPA	A0A8X9AEL6	COL1A2
22.1219	21.8773	21.5683	21.8099	21.5905	21.7731	20.9158	21.6507	21.8805	20.7213	21.1262	21.6283	21.1525	21.9951	21.7534	21.774	21.8822	NaN	21.5444	21.6289	21.0566	21.9297	21.7609	21.0516	21.2147	21.059	22.3206	21.1922	20.0551	21.8984	21.4133	21.2607	19.7347	21.9188	20.2185	21.2594	4	ERGVVGPQ	A0A8X9AEL6	COL1A2
20.0192	19.8369	19.9962	20.0017	17.7959	NaN	NaN	19.351	20.2401	16.6395	19.6378	NaN	NaN	18.0587	NaN	19.3466	19.4881	NaN	19.171	19.0892	18.8228	19.8918	19.4365	18.8136	19.2867	18.9227	20.4026	NaN	NaN	19.9781	NaN	19.33	NaN	19.767	NaN	19.0867	0	GNDGSVGPV	A0A8X9AEL6	COL1A2
20.1995	20.1447	20.268	19.9174	19.8336	19.8782	19.002	19.8474	20.2207	18.9154	19.4129	20.2562	19.2477	19.9687	NaN	NaN	19.8872	NaN	NaN	NaN	NaN	NaN	NaN	NaN	19.7908	19.134	NaN	19.6992	18.897	20.2694	19.6691	19.1613	NaN	19.5863	18.6297	NaN	1	VGPTGPVG	A0A8X9AEL6	COL1A2
22.0138	21.2426	20.6114	NaN	21.5231	21.5187	20.7825	21.9844	21.8872	20.5105	20.7978	21.7203	21.9482	21.0628	20.7158	20.5891	17.661	NaN	NaN	NaN	17.4365	NaN	17.1545	NaN	21.1557	21.1074	NaN	21.2273	20.865	21.101	20.9602	21.0293	NaN	NaN	NaN	NaN	1	DDPGAHSQPVTPLQ	F1RQW2	N/A
26.7771	27.2445	26.7389	26.3712	26.3811	26.5105	26.2262	26.521	27.1312	26.4923	26.3728	26.5898	25.8811	26.5344	26.6998	25.8504	26.6998	25.918	25.7208	26.5754	26.2678	26.6865	26.4908	26.5898	26.6998	26.1623	27.5315	26.2821	25.5075	26.4154	25.7156	26.3811	26.3393	26.5754	26.4661	26.1035	59	GPEGPPGEPGPPGP	F1RXW0	COL5A2
23.2961	22.2446	22.2006	20.9368	22.153	23.391	23.9672	21.9316	23.6865	24.6757	22.9531	22.7044	21.2713	22.4476	22.9225	NaN	22.788	24.558	NaN	23.0273	23.9584	NaN	NaN	23.7182	21.4306	21.6557	23.976	22.1016	22.8977	22.0784	21.5163	23.1844	24.3844	23.6209	24.0935	22.0293	22	GPEGPPGEPGPPGPP	F1RXW0	COL5A2
21.6732	21.9067	21.6518	21.3229	21.0594	21.5592	21.2145	21.1352	21.8294	21.0683	21.3659	21.883	21.2244	21.8674	21.8591	21.1989	21.6261	20.77	21.304	21.5175	21.4402	21.5058	21.0847	21.3546	21.4744	21.5382	21.4833	21.6187	20.5634	21.2092	17.4638	21.4719	21.1488	21.4911	20.8224	20.9087	43	GPPGEPGPPGP	F1RXW0	COL5A2
24.7945	24.8385	24.8481	24.5105	24.7389	24.6431	24.8142	NaN	25.4394	24.9406	24.7895	25.1565	24.317	25.0317	25.2714	24.4984	24.989	24.6595	24.0772	25.0732	24.9089	24.8904	24.867	25.1488	24.9672	24.6595	25.4892	24.8858	23.7695	24.6264	24.1642	24.8288	24.7543	25.0732	24.8142	24.4923	24	PGEVGFAGSPG	F1RXW0	COL5A2
NaN	NaN	NaN	NaN	NaN	NaN	NaN	NaN	NaN	NaN	NaN	NaN	NaN	NaN	23.6757	23.5404	23.2268	21.1254	22.8824	22.9795	24.1332	NaN	23.5404	20.5521	NaN	NaN	25.1719	NaN	NaN	NaN	NaN	23.4041	24.8142	23.7182	23.2821	NaN	3	ALYGRVFERDPPRLGQGPGQVQ	F1S3Q8	VNN3
23.0269	22.4845	23.0481	21.9402	21.6412	23.7895	21.6446	22.2172	22.7463	21.8303	21.133	22.0258	20.7953	22.5409	21.592	21.2856	21.3678	16.845	NaN	NaN	NaN	NaN	18.1898	NaN	21.5184	22.537	NaN	NaN	20.5687	NaN	22.1831	NaN	NaN	21.9788	22.523	NaN	1	EGKPDPENGTPN	F1SCD0	LOC396685
25.0608	17.8392	NaN	23.3778	NaN	24.5285	23.5869	NaN	25.654	24.217	23.6649	24.867	NaN	NaN	NaN	NaN	24.0526	23.2109	18.3248	24.4488	24.1642	NaN	24.4041	23.5522	NaN	NaN	25.1833	NaN	24.1565	NaN	NaN	NaN	25.5344	24.7286	24.3844	NaN	3	FLGKVADPSPA	F1SCD0	LOC396685
28.0137	27.7389	28.2535	27.5969	27.1214	28.8294	26.7389	27.4394	27.9595	26.9977	26.9869	27.8142	25.4707	27.7453	26.7518	26.2732	26.4567	26.3376	27.4707	27.5463	26.6865	27.6998	26.9089	27.1604	26.7895	27.341	28.2979	26.7129	25.8019	26.8264	27.0711	27.4234	26.673	26.8142	27.7958	26.6595	34	VPEGKPDPEN	F1SCD0	LOC396685
NaN	NaN	NaN	NaN	NaN	NaN	NaN	NaN	24.0691	NaN	NaN	NaN	NaN	NaN	23.417	23.235	19.0116	20.5469	20.5133	22.3731	24.7695	NaN	23.4551	NaN	NaN	NaN	25.4073	NaN	NaN	NaN	NaN	NaN	24.7492	24.3376	23.5404	NaN	10	VIEKSVRKIVSLTVGSD	F1SD69	LGMN
21.0958	25.5696	18.7102	18.3151	21.887	20.8333	19.2966	22.7919	23.7796	17.6386	NaN	NaN	24.895	22.8431	24.7286	22.0904	19.4342	20.575	19.9854	20.5231	18.2633	22.0295	20.1052	18.999	23.2961	25.5609	NaN	23.867	NaN	19.9734	21.3367	20.2234	23.3511	NaN	NaN	NaN	1	PGARPPGPPPP	F1SQ51	TP24
24.1719	27.7895	NaN	NaN	NaN	20.3344	NaN	26.8264	24.6096	NaN	18.0927	19.0008	27.6595	24.9847	25.5433	25.3545	20.0582	18.6023	22.9628	22.6571	NaN	23.7182	22.6414	NaN	27.7708	27.4551	NaN	26.9316	NaN	24.0443	23.0456	19.9614	NaN	NaN	NaN	27.2714	57	PGARPPGPPPPGPPPPGP	F1SQ51	TP25
25.391	30.0608	20.3147	21.8177	25.9584	24.3443	21.35	26.8858	26.8264	19.9482	18.3908	20.1942	29.3196	26.8385	28.258	26.5566	23.1553	21.9714	24.0359	24.0359	21.1541	25.945	23.6865	22.1943	27.6998	29.5555	21.7295	28.2935	20.1443	22.8198	24.2607	23.1796	25.7695	20.0933	21.6308	28.6004	54	APPGARPPPGPPPP	F1SQ62	TP23
24.0359	27.4551	NaN	21.2766	25.0233	22.3266	18.3491	26.8019	24.1174	18.1166	NaN	18.0153	28.0084	25.7441	23.4425	23.6649	19.5563	NaN	21.6457	20.6797	NaN	25.0062	20.1238	19.9966	27.6798	25.0608	19.4393	27.3828	17.6094	22.495	21.2141	19.2307	22.007	NaN	NaN	25.1293	14	APPGARPPPGPPPPAGGLQQGP	F1SQ62	TP23
26.8741	30.7211	NaN	25.5955	27.8564	25.2354	22.4503	29.5844	26.3187	21.5622	21.2463	21.3076	28.8682	28.1361	28.019	28.3109	23.7995	21.5698	25.9977	24.3578	21.7198	26.8385	23.5638	22.0087	28.9288	28.6764	22.3565	29.9117	21.1629	24.6649	25.7895	22.6852	23.0147	19.7041	20.8918	28.7989	76	APPGARPPPGPPPPGPPPPGP	F1SQ62	TP23
24.5344	28.5203	19.4214	22.714	25.2714	22.3087	20.3255	27.2891	25.5344	17.5416	NaN	19.3508	28.3494	26.1234	26.5725	25.5754	21.9808	23.0701	22.9559	25.0772	21.614	24.5869	23.3101	21.0126	27.6527	27.7195	20.5153	27.8142	19.054	22.4434	23.9584	21.7665	25.5165	NaN	20.8182	28.0864	85	APPGARPPPGPPPPPPGP	F1SQ62	TP23
NaN	22.2817	NaN	18.2342	20.6379	NaN	NaN	22.9847	21.2967	NaN	NaN	NaN	23.2483	21.4676	21.8735	20.8698	NaN	NaN	18.8605	19.2955	NaN	20.0915	17.8057	NaN	23.7077	21.3806	NaN	23.1447	NaN	NaN	18.6954	NaN	19.9976	NaN	NaN	22.9122	3	APPGARPPPPPPPPA	F1SQ62	TP23
25.3101	28.2803	NaN	22.955	25.7492	23.9134	NaN	26.965	26.4473	NaN	18.8624	NaN	28.3787	25.7234	27.1115	25.9869	22.8222	23.5045	23.632	23.4676	20.9751	24.8288	22.9553	21.9812	28.6251	28.877	NaN	28.0608	NaN	23.391	24.5696	23.2961	25.3844	NaN	22.8507	28.8445	31	APPGARPPPPPPPPADEPQQGP	F1SQ62	TP23
18.6231	21.9411	NaN	NaN	NaN	20.5984	NaN	19.7397	19.6452	NaN	NaN	NaN	21.003	19.299	NaN	19.4994	17.5469	18.7727	16.6545	18.5355	NaN	18.621	18.3324	NaN	18.1585	NaN	NaN	NaN	NaN	NaN	NaN	NaN	19.1522	NaN	NaN	NaN	0	ARPPPGPPPPGP	F1SQ62	TP23
22.0932	25.8044	NaN	20.1852	22.6738	21.5029	18.5587	25.1371	21.4244	NaN	NaN	17.711	NaN	22.9708	22.9906	23.3645	19.5117	NaN	21.1844	NaN	NaN	20.8021	19.5841	NaN	26.1814	25.1757	NaN	23.2153	NaN	NaN	21.2394	19.6522	20.5956	NaN	NaN	24.9539	12	ARPPPGPPPPGPPPPGP	F1SQ62	TP23
24.3975	27.7895	NaN	22.8673	24.4105	22.9065	NaN	26.3325	22.0786	NaN	NaN	NaN	27.7325	24.4425	25.6376	25.3545	18.8226	NaN	NaN	20.0346	NaN	19.0665	21.7544	19.0867	27.2714	21.9445	20.0194	26.9539	NaN	NaN	NaN	21.3781	21.7309	NaN	NaN	26.8741	38	GARPPPGPPPPGPPPPGP	F1SQ62	TP23
21.3401	25.1795	NaN	20.3259	22.1636	20.5213	18.8233	24.632	22.6559	NaN	NaN	NaN	25.1565	22.721	23.8764	23.0284	19.2635	19.5275	20.5488	21.0454	17.096	21.4253	19.6829	NaN	25.3877	24.976	NaN	24.7594	NaN	20.7053	20.921	19.5659	21.5073	NaN	NaN	24.7945	21	GARPPPGPPPPPPGP	F1SQ62	TP23
NaN	24.1565	NaN	19.4694	21.0767	21.5205	18.9193	23.5522	20.1253	NaN	NaN	NaN	22.1132	20.0438	21.6031	20.1719	18.4067	19.3476	20.1035	18.631	NaN	18.9989	NaN	NaN	24.4676	24.7645	NaN	23.8576	18.0271	21.8414	20.1686	21.6529	19.5728	NaN	NaN	22.3374	5	GARPPPPPPPPADEPQQGP	F1SQ62	TP23
19.0927	21.9401	19.134	17.6113	20.2424	20.0288	NaN	21.9441	18.6668	NaN	NaN	NaN	22.2618	20.5674	20.348	20.2819	NaN	NaN	19.3156	NaN	NaN	19.8178	NaN	NaN	22.1286	21.8915	NaN	21.0607	NaN	19.4978	NaN	NaN	NaN	NaN	NaN	21.9732	37	GPPPPGPPPPGP	F1SQ62	TP23
19.9072	23.9584	NaN	17.1953	21.1282	19.569	17.599	22.0248	22.4136	NaN	NaN	NaN	24.2317	22.0045	23.4551	21.7808	18.6471	NaN	19.2211	19.9725	NaN	20.6688	19.3378	NaN	22.1694	23.4551	NaN	NaN	NaN	19.4401	21.055	18.6085	21.9387	NaN	NaN	24.2891	12	PPGARPPPGPPPP	F1SQ62	TP23
22.4037	25.9271	NaN	19.9324	23.048	20.6611	NaN	24.8481	22.6058	NaN	NaN	NaN	26.5682	23.7286	23.7995	23.8858	19.203	NaN	21.022	20.1743	NaN	22.0548	19.6603	NaN	25.2714	25.3975	NaN	23.1492	NaN	21.4825	22.652	18.7517	20.4592	NaN	NaN	26.7389	14	PPGARPPPGPPPPGPPPPGP	F1SQ62	TP23
NaN	23.417	NaN	19.5433	20.389	18.6803	NaN	23.0419	22.4891	NaN	NaN	18.056	25.2714	23.48	23.7077	23.7492	NaN	NaN	19.5359	20.2209	NaN	20.0304	19.7636	NaN	26.1214	22.6081	NaN	25.9606	NaN	21.7598	20.4791	NaN	21.2453	NaN	NaN	24.6486	12	PPGARPPPGPPPPPPGP	F1SQ62	TP23
18.7033	29.7129	22.4705	24.275	18.6639	NaN	18.395	19.7213	24.7129	18.2591	18.9441	NaN	21.0946	26.4105	18.1121	18.8478	NaN	17.6278	16.2488	NaN	NaN	NaN	22.4511	NaN	NaN	NaN	NaN	19.4028	NaN	NaN	NaN	21.6161	22.03	16.9408	NaN	28.7989	9	PPGPAPPGARPPPGPPPPPPG	F1SQ62	TP23
21.4149	NaN	NaN	NaN	21.0432	20.0729	NaN	24.3443	20.6574	NaN	NaN	NaN	24.3511	22.2435	22.7928	22.7359	18.9388	NaN	20.5371	19.9239	NaN	20.2756	18.8689	NaN	24.9406	24.6918	NaN	24.1488	NaN	20.6811	19.4266	18.8373	19.3694	NaN	NaN	23.7286	8	RPPPGPPPPAGGLQQGP	F1SQ62	TP23
20.7119	25.4362	NaN	18.8428	21.0763	21.7991	NaN	23.8288	22.0408	NaN	17.5355	18.3146	24.4234	22.456	23.48	22.0604	19.2304	NaN	20.0949	20.0441	NaN	NaN	NaN	NaN	24.0691	25.5165	NaN	24.0854	NaN	20.5822	NaN	NaN	19.7221	NaN	NaN	24.1488	21	RPPPGPPPPGPPPP	F1SQ62	TP23
23.1252	27.5898	NaN	17.5957	23.4676	22.4695	17.9639	26.8264	21.89	NaN	17.6966	18.8765	26.3049	24.1642	23.7077	24.4298	NaN	NaN	NaN	20.8751	NaN	NaN	NaN	NaN	27.9372	26.8142	19.1282	26.5898	17.8567	22.535	22.7453	21.0079	NaN	NaN	17.8032	26.5225	34	RPPPGPPPPGPPPPGP	F1SQ62	TP23
19.8483	23.6209	NaN	19.0116	20.7574	20.2361	NaN	22.6691	21.6597	NaN	NaN	NaN	23.2678	21.7379	22.4879	20.9215	NaN	19.427	18.943	19.6231	NaN	20.4096	18.419	NaN	23.2821	23.417	NaN	22.9325	NaN	NaN	19.6995	18.5616	21.4838	NaN	NaN	23.1689	24	SPPRPPPGPPP	F1SQ62	TP23
23.8858	28.3662	21.489	23.5869	25.7945	22.4973	19.9623	27.4551	24.9584	18.6162	17.9493	19.3596	27.8973	25.7077	26.2445	25.7103	21.5789	20.7918	23.057	22.9629	19.7455	24.654	22.1183	17.2251	28.17	27.3662	19.914	27.5682	NaN	21.9437	23.867	21.5348	23.6757	NaN	NaN	27.5898	62	SPPRPPPGPPPQ	F1SQ62	TP23
20.1149	20.549	16.74	NaN	NaN	21.5836	NaN	NaN	21.3045	21.8079	21.1437	22.4626	19.0404	20.4377	20.2562	18.1661	20.0863	20.8576	19.9096	20.2507	21.3672	21.0509	20.7839	20.4428	19.0447	20.9052	20.842	19.6469	20.5783	19.4256	20.8392	20.6912	20.9259	20.5246	21.6962	20.0298	4	ATASRGAPQARAP	P20305	GSN
23.8764	23.6757	23.7389	23.5638	23.5754	24.0105	23.0021	23.2961	24.6486	22.7522	23.0864	24.3511	23.3511	22.9386	22.9285	22.6306	22.8935	21.1762	22.2525	22.2874	22.3201	23.7077	23.0797	21.4108	24.1565	23.9043	23.9847	24.0359	23.2678	23.2419	23.895	23.48	22.156	22.9775	22.1296	22.8349	24	ATASRGAPQARAPQG	P20305	GSN
27.6998	27.5165	26.1332	26.4629	28.1652	28.5352	27.3494	25.3943	28.6251	27.2262	26.673	28.4433	27.189	27.5682	25.6403	26.1115	27.0711	26.3393	26.9089	26.7389	26.5551	28.7453	27.8385	26.1507	28.3153	27.1984	27.7129	27.6527	26.9316	27.4234	27.8081	27.5609	25.9271	27.2077	26.143	27.4862	65	ATASRGAPQARAPQGR	P20305	GSN
25.9225	20.1308	NaN	NaN	26.9428	24.1719	25.8312	18.9667	28.0401	24.2961	22.9704	26.4218	26.0084	23.6209	26.3612	26.4138	22.6458	22.1198	21.7909	27.3325	23.1298	22.47	23.2535	22.4795	26.6181	25.8904	28.1214	27.0296	26.2767	25.8504	26.6458	26.6998	26.2317	27.1214	25.5404	26.2996	24	ATASRGAPQARAPQGRVSPMRPSTM	P20305	GSN
21.7001	21.8919	20.9297	20.8242	21.7528	23.1946	22.4001	21.7263	22.3954	21.7059	21.3293	22.0921	21.2282	22.1644	22.0497	NaN	20.8317	20.6301	20.547	21.9235	22.1288	22.2815	21.557	NaN	22.453	21.3744	21.7727	22.1138	NaN	NaN	21.5505	22.6541	21.4651	20.6621	20.8185	22.3243	10	GAPQARAPQGR	P20305	GSN
21.9684	22.2588	21.2917	21.1309	22.0541	23.3511	22.823	NaN	22.8677	21.9233	21.7368	NaN	21.7772	22.3082	22.4245	23.7077	24.4041	21.2598	NaN	NaN	NaN	22.7492	21.9799	20.8478	22.731	21.6118	21.989	NaN	21.3848	21.2866	21.9833	23.0338	NaN	NaN	NaN	NaN	3	PQARAPQGR	P20305	GSN
25.8858	26.0995	23.202	20.9511	24.9043	26.7895	25.2535	22.5054	23.8093	24.8623	24.5696	25.9428	25.0401	NaN	25.9383	25.5696	NaN	NaN	25.3066	25.7156	24.7846	NaN	NaN	NaN	27.0084	25.9825	26.3578	26.4923	26.2535	25.8904	25.772	27.019	26.4378	25.1757	24.9803	26.0629	13	RGAPQARAPQGR	P20305	GSN
21.7778	22.4428	21.264	21.8877	22.8491	22.5534	21.9206	21.6503	23.8858	22.5123	21.7101	22.8795	22.716	21.9453	22.8482	22.0912	21.9427	21.8022	NaN	NaN	NaN	NaN	NaN	NaN	NaN	21.2444	NaN	22.2517	22.7998	21.1988	NaN	NaN	NaN	NaN	NaN	22.5266	7	SPMRPSTM	P20305	GSN
22.4425	21.8785	21.6824	21.5851	21.7138	22.451	21.6465	22.0204	22.9769	20.5102	21.6889	22.3492	22.4683	21.7778	22.117	22.3926	22.0279	19.337	21.458	21.8727	20.8111	22.4374	19.3381	20.899	22.8071	22.4284	22.2551	22.4756	20.8703	20.5099	22.0192	22.1924	20.4736	21.1238	20.1014	21.8218	0	SRGAPQARAPQG	P20305	GSN
25.7129	25.7619	24.0691	22.9618	23.6757	25.772	23.9584	25.4892	26.1253	23.7695	25.3101	27.3066	26.8019	26.7771	NaN	NaN	NaN	NaN	27.3325	NaN	27.4938	NaN	NaN	NaN	26.965	26.2021	26.7771	26.509	25.275	25.6971	26.6998	26.6998	25.8457	25.772	25.1371	27.4154	22	SRGAPQARAPQGR	P20305	GSN
21.1669	NaN	NaN	NaN	23.8093	NaN	22.6064	NaN	24.8717	NaN	NaN	22.3342	22.7691	NaN	23.3778	23.2961	22.6892	22.0136	22.6334	24.0854	NaN	NaN	NaN	22.3705	23.0835	21.9875	24.4298	23.5522	23.1563	22.3813	23.2961	23.5045	24.1719	23.5638	23.5522	22.7949	8	SRGAPQARAPQGRVSPMRPSTM	P20305	GSN
23.2961	22.6413	22.9381	22.8608	22.884	23.2961	22.5413	23.4041	24.1015	21.1944	22.9555	NaN	23.7796	NaN	NaN	NaN	NaN	NaN	NaN	NaN	NaN	NaN	NaN	NaN	23.8858	NaN	22.8885	23.5404	21.9714	22.4018	23.48	23.036	20.6705	NaN	NaN	22.853	18	TASRGAPQARAPQG	P20305	GSN
26.632	26.1565	25.1604	25.8811	26.7389	27.7064	26.6458	26.2838	27.3578	25.797	26.1488	26.6998	27.5826	26.8741	26.8385	28.7292	28.8081	25.4425	28.6527	28.7708	28.2123	28.0864	28.673	27.726	27.726	26.0526	26.1642	26.726	25.3745	25.9847	26.5225	26.6595	24.0526	26.1194	24.002	26.4425	50	TASRGAPQARAPQGR	P20305	GSN
21.2238	NaN	NaN	NaN	21.9788	NaN	21.0399	NaN	24.0608	NaN	NaN	21.3442	22.8523	NaN	22.8829	18.5763	22.0481	22.2898	21.8387	23.6096	23.0798	22.0441	22.8198	23.2147	21.8332	20.7728	24.0359	22.016	21.8782	20.7938	22.0599	21.9477	24.1795	NaN	22.942	NaN	10	TASRGAPQARAPQGRVSPMRPSTM	P20305	GSN
27.1115	27.5165	26.5029	27.4862	27.9031	27.9428	27.4073	27.2354	28.604	27.632	27.341	28.4591	27.5609	27.1507	27.509	26.7389	27.1015	26.9316	26.6181	28.0864	27.611	27.4551	28.362	27.3992	28.0864	26.8504	28.8916	27.3992	27.5165	26.7645	27.9977	27.7833	28.5203	28.019	27.7645	27.2803	27	VSPMRPSTM	P20305	GSN

## Sheet: Additional tables 5A-5B-5C
Table S5. Pearson correlation of peptides intensities in plasma of pigs fed with CTR diet (A), SA diet (B), and SU diet (C).
A	CTR-1	CTR-2	CTR-3	CTR-4	CTR-5	CTR-6	CTR-7	CTR-8	CTR-9	CTR-10	CTR-11	CTR-12
CTR-1	1	0.357613	0.654596	0.667345	0.69353	0.750393	0.80816	0.640099	0.764452	0.781821	0.767442	0.781411
CTR-2	0.357613	1	0.609818	0.479172	0.615743	0.574419	0.224412	0.739915	0.565483	0.36533	0.301054	0.202267
CTR-3	0.654596	0.609818	1	0.858085	0.710576	0.831823	0.659745	0.648352	0.749522	0.668789	0.723947	0.722589
CTR-4	0.667345	0.479172	0.858085	1	0.757551	0.811904	0.661948	0.539384	0.7883	0.624923	0.656143	0.673872
CTR-5	0.69353	0.615743	0.710576	0.757551	1	0.883355	0.752125	0.62324	0.879725	0.72188	0.719439	0.700248
CTR-6	0.750393	0.574419	0.831823	0.811904	0.883355	1	0.791428	0.667219	0.868864	0.830023	0.801873	0.778957
CTR-7	0.80816	0.224412	0.659745	0.661948	0.752125	0.791428	1	0.432587	0.815905	0.941029	0.90455	0.938633
CTR-8	0.640099	0.739915	0.648352	0.539384	0.62324	0.667219	0.432587	1	0.583328	0.564258	0.580546	0.435412
CTR-9	0.764452	0.565483	0.749522	0.7883	0.879725	0.868864	0.815905	0.583328	1	0.783791	0.770292	0.779229
CTR-10	0.781821	0.36533	0.668789	0.624923	0.72188	0.830023	0.941029	0.564258	0.783791	1	0.925681	0.935787
CTR-11	0.767442	0.301054	0.723947	0.656143	0.719439	0.801873	0.90455	0.580546	0.770292	0.925681	1	0.946571
CTR-12	0.781411	0.202267	0.722589	0.673872	0.700248	0.778957	0.938633	0.435412	0.779229	0.935787	0.946571	1
B	SA-1	SA-2	SA-3	SA-4	SA-5	SA-6	SA-7	SA-8	SA-9	SA-10	SA-11	SA-12
SA-1	1	0.817197	0.771872	0.79605	0.588571	0.650138	0.665659	0.608663	0.447377	0.792389	0.617742	0.612183
SA-2	0.817197	1	0.766923	0.827505	0.673967	0.471547	0.770104	0.58177	0.480578	0.84556	0.538768	0.49246
SA-3	0.771872	0.766923	1	0.898674	0.719153	0.758777	0.77187	0.724494	0.62449	0.816726	0.673664	0.623585
SA-4	0.79605	0.827505	0.898674	1	0.751832	0.690008	0.813747	0.714853	0.615421	0.839132	0.649866	0.587359
SA-5	0.588571	0.673967	0.719153	0.751832	1	0.730088	0.858004	0.813445	0.743568	0.859175	0.831794	0.749065
SA-6	0.650138	0.471547	0.758777	0.690008	0.730088	1	0.646362	0.87936	0.712334	0.771818	0.865632	0.951222
SA-7	0.665659	0.770104	0.77187	0.813747	0.858004	0.646362	1	0.731838	0.632831	0.879798	0.735463	0.624188
SA-8	0.608663	0.58177	0.724494	0.714853	0.813445	0.87936	0.731838	1	0.780844	0.853425	0.950021	0.911996
SA-9	0.447377	0.480578	0.62449	0.615421	0.743568	0.712334	0.632831	0.780844	1	0.606195	0.819325	0.743889
SA-10	0.792389	0.84556	0.816726	0.839132	0.859175	0.771818	0.879798	0.853425	0.606195	1	0.841031	0.785247
SA-11	0.617742	0.538768	0.673664	0.649866	0.831794	0.865632	0.735463	0.950021	0.819325	0.841031	1	0.935037
SA-12	0.612183	0.49246	0.623585	0.587359	0.749065	0.951222	0.624188	0.911996	0.743889	0.785247	0.935037	1
C	SU-1	SU-2	SU-3	SU-4	SU-5	SU-6	SU-7	SU-8	SU-9	SU-10	SU-11	SU-12
SU-1	1	0.854642	0.52512	0.889204	0.612902	0.725009	0.738171	0.66735	0.519124	0.76471	0.526914	0.867842
SU-2	0.854642	1	0.600904	0.863076	0.632043	0.727363	0.773464	0.607454	0.538775	0.662595	0.576497	0.890787
SU-3	0.52512	0.600904	1	0.564396	0.866266	0.73593	0.749908	0.837119	0.89782	0.906777	0.912343	0.625614
SU-4	0.889204	0.863076	0.564396	1	0.659955	0.826856	0.787431	0.724703	0.597726	0.752359	0.615582	0.864555
SU-5	0.612902	0.632043	0.866266	0.659955	1	0.793831	0.798121	0.845539	0.787763	0.845369	0.883946	0.716964
SU-6	0.725009	0.727363	0.73593	0.826856	0.793831	1	0.912973	0.906738	0.653511	0.7669	0.688105	0.76712
SU-7	0.738171	0.773464	0.749908	0.787431	0.798121	0.912973	1	0.867974	0.715264	0.786494	0.707962	0.819945
SU-8	0.66735	0.607454	0.837119	0.724703	0.845539	0.906738	0.867974	1	0.747299	0.869057	0.746428	0.650212
SU-9	0.519124	0.538775	0.89782	0.597726	0.787763	0.653511	0.715264	0.747299	1	0.811024	0.913351	0.62696
SU-10	0.76471	0.662595	0.906777	0.752359	0.845369	0.7669	0.786494	0.869057	0.811024	1	0.881323	0.656986
SU-11	0.526914	0.576497	0.912343	0.615582	0.883946	0.688105	0.707962	0.746428	0.913351	0.881323	1	0.698042
SU-12	0.867842	0.890787	0.625614	0.864555	0.716964	0.76712	0.819945	0.650212	0.62696	0.656986	0.698042	1

## Sheet: Additional table 6
Table S6. Peptides commonly identified in all groups (CTR, SA, SU). (-Log) intensity, length, MS/MS counts, peptide sequence, leading razor protein and the corresonding gene name are indicated for each identified peptide.
(-Log) intensity_CTR diet	(-Log) intensity_SA diet	(-Log) intensity_SU diet	Length	MS/MS Count	Sequence	Leading razor protein	Gene name
20.5183	19.652	20.5145	9	3	NITGEQLLQ	A0A286ZJP9	PPP1R9A
26.6457	27.2489	27.9309	11	92	AIQMTQSPASL	A0A287AE51	N/A
22.7098	19.6279	23.4416	12	14	KETQTGPYTLSF	A0A287BJ64	AZGP1
23.567	24.9472	24.0419	14	25	DKGETGEQGDRGIK	A0A287BLD2	COL1A1
20.9091	21.2804	21.269	12	10	MVVENEAGDERM	A0A5G2QEV5	ITIH2
22.1682	21.9638	22.3051	11	29	VVENEAGDERM	A0A5G2QEV5	ITIH2
19.9227	19.8951	19.8888	10	0	GYSFVTTAER	A0A5G2QID5	ACTG2
21.402	20.7734	21.1895	16	10	SYELPDGQVITIGNER	A0A5G2QID5	ACTG2
20.0518	20.602	21.091	14	2	GVAKLSINTPDNRN	A0A5G2QME3	C3
17.5779	24.174	18.765	9	2	LWESASLLR	A0A5G2QME3	C3
21.9864	22.2997	22.4019	12	16	AIDYDEDEDGRP	A0A5G2R564	FGB
24.3553	25.0766	25.2829	18	12	AIDYDEDEDGRPKVHVDA	A0A5G2R564	FGB
22.2176	22.7619	22.3621	19	20	AIDYDEDEDGRPKVHVDAR	A0A5G2R564	FGB
21.9242	21.5835	22.5428	11	15	IDYDEDEDGRP	A0A5G2R564	FGB
21.9611	22.3782	21.2153	17	2	IDYDEDEDGRPKVHVDA	A0A5G2R564	FGB
23.4234	22.9641	22.8049	11	5	EDTSLLDKMQD	A0A5S6HRA3	APOC3
24.8623	23.5967	24.2619	12	0	WDYTPKPEPSSS	A0A5S6HRA3	APOC3
29.2318	29.1655	29.5301	9	17	AEVQDKGEF	A0A8W4FAS4	FGA
22.9611	23.1073	22.9787	11	3	AEVQDKGEFLA	A0A8W4FAS4	FGA
19.5737	20.4638	19.9232	14	1	AEVQDKGEFLAEGG	A0A8W4FAS4	FGA
25.0668	26.2834	26.0972	16	38	AEVQDKGEFLAEGGGV	A0A8W4FAS4	FGA
30.4515	32.6041	32.1894	17	471	AEVQDKGEFLAEGGGVR	A0A8W4FAS4	FGA
23.2517	23.1807	23.4597	12	10	DKGEFLAEGGGV	A0A8W4FAS4	FGA
27.6527	28.3765	28.0344	13	59	DKGEFLAEGGGVR	A0A8W4FAS4	FGA
23.6971	24.2956	23.7644	10	3	EFLAEGGGVR	A0A8W4FAS4	FGA
21.6803	21.6892	20.9451	10	1	EVQDKGEFLA	A0A8W4FAS4	FGA
24.6658	25.4251	25.2544	15	31	EVQDKGEFLAEGGGV	A0A8W4FAS4	FGA
30.0004	30.6748	30.7101	16	189	EVQDKGEFLAEGGGVR	A0A8W4FAS4	FGA
24.391	25.3367	24.755	11	17	GEFLAEGGGVR	A0A8W4FAS4	FGA
23.4609	24.456	24.0731	12	35	KGEFLAEGGGVR	A0A8W4FAS4	FGA
21.3468	22.5083	22.4971	8	23	LAEGGGVR	A0A8W4FAS4	FGA
23.3645	22.7445	24.5522	14	19	QDKGEFLAEGGGVR	A0A8W4FAS4	FGA
22.569	23.6475	23.3577	14	5	VQDKGEFLAEGGGV	A0A8W4FAS4	FGA
27.3992	27.9088	28.3973	15	52	VQDKGEFLAEGGGVR	A0A8W4FAS4	FGA
19.8952	20.0534	20.241	10	2	DTYKSEIAHR	A0A8W4FBE9	ALB
22.4591	25.3383	25.9259	11	18	LGEQYFKGLVL	A0A8W4FBE9	ALB
22.3836	22.4051	22.2189	25	34	SQEKDSQETSQPDDRSVETRSQEQS	A0A8W4FPA1	SPP9
22.9272	22.6577	22.62	10	1	DGSVGPVGPA	A0A8X9AEL6	COL1A2
21.6395	21.7534	21.237	8	4	ERGVVGPQ	A0A8X9AEL6	COL1A2
26.5158	26.5126	26.3602	14	59	GPEGPPGEPGPPGP	F1RXW0	COL5A2
22.8287	22.9749	22.4996	15	22	GPEGPPGEPGPPGPP	F1RXW0	COL5A2
21.4625	21.3974	21.3406	11	43	GPPGEPGPPGP	F1RXW0	COL5A2
24.8142	24.8996	24.7843	11	24	PGEVGFAGSPG	F1RXW0	COL5A2
27.6679	26.8303	26.8203	10	34	VPEGKPDPEN	F1SCD0	LOC396685
23.081	24.0359	23.7202	14	54	APPGARPPPGPPPP	F1SQ62	TP23
23.1812	22.5441	22.251	22	14	APPGARPPPGPPPPAGGLQQGP	F1SQ62	TP23
25.5955	25.1777	23.8398	21	76	APPGARPPPGPPPPGPPPPGP	F1SQ62	TP23
22.714	23.9485	23.9584	18	85	APPGARPPPGPPPPPPGP	F1SQ62	TP23
25.5296	23.5682	25.3844	22	31	APPGARPPPPPPPPADEPQQGP	F1SQ62	TP23
21.7518	21.0454	23.1333	15	21	GARPPPGPPPPPPGP	F1SQ62	TP23
23.0421	23.0099	23.867	12	62	SPPRPPPGPPPQ	F1SQ62	TP23
21.2241	20.3469	20.6348	13	4	ATASRGAPQARAP	P20305	GSN
23.6256	22.7621	23.3739	15	24	ATASRGAPQARAPQG	P20305	GSN
27.433	26.8239	27.4548	16	65	ATASRGAPQARAPQGR	P20305	GSN
25.0637	23.1916	26.4589	25	24	ATASRGAPQARAPQGRVSPMRPSTM	P20305	GSN
21.7395	21.7402	21.6616	11	10	GAPQARAPQGR	P20305	GSN
21.7961	21.8253	21.9205	12	0	SRGAPQARAPQG	P20305	GSN
26.4579	28.1494	26.1418	15	50	TASRGAPQARAPQGR	P20305	GSN
27.5013	27.4272	27.7739	9	27	VSPMRPSTM	P20305	GSN

## Sheet: Additional table 7
Table S7. Peptides exclusively detected in the plasma of piglets fed with CTR diet (Comparison CTR vs SA vs SU). (-Log) intensity, length, MS/MS counts, peptide sequence, leading razor protein and the corresonding gene name are indicated for each identified peptide.
(-Log) intensity	Length	MS/MS Count	Sequence	Leading razor protein	Gene name
20.081	9	1	GKVVNPHPA	A0A287B2Z5	LOC100156325
23.6767	9	3	FLAEGGGVR	A0A8W4FAS4	FGA
20.2158	24	2	SDLDSQEKDSQETSQPDDRSVETR	A0A8W4FPA1	SPP4
21.5187	14	1	DDPGAHSQPVTPLQ	F1RQW2	N/A
22.1215	12	1	EGKPDPENGTPN	F1SCD0	LOC396685
24.217	11	3	FLGKVADPSPA	F1SCD0	LOC396685
21.5029	17	12	ARPPPGPPPPGPPPPGP	F1SQ62	TP23
19.5814	12	37	GPPPPGPPPPGP	F1SQ62	TP23
19.3327	21	9	PPGPAPPGARPPPGPPPPPPG	F1SQ62	TP23
21.0763	14	21	RPPPGPPPPGPPPP	F1SQ62	TP23
22.1817	8	7	SPMRPSTM	P20305	GSN

## Sheet: Additional table 8
Table S8. Peptides exclusively detected in the plasma of piglets fed with SA FFP diet (Comparison CTR vs SA vs SU). (-Log) intensity, length, MS/MS counts, peptide sequence, leading razor protein and the corresonding gene name are indicated for each identified peptide.
(-Log) intensity	Length	MS/MS Count	Sequence	Leading razor protein	Gene name
19.8835	22	5	LRAYDGLSLPEDAETISAGRAG	A0A286ZHV7	HSPG2
23.8374	11	2	APVRHRILWES	A0A5G2QME3	C3
22.0794	10	2	ILWESASLLR	A0A5G2QME3	C3
21.9378	9	6	YDEDEDGRP	A0A5G2R564	FGB
19.3655	12	2	DTYKSEIAHRFK	A0A8W4FBE9	ALB
21.5163	17	5	DTYKSEIAHRFKDLGEQ	A0A8W4FBE9	ALB
28.3798	23	1	NQYMQRVAGMRALPANAILNQFQ	A0A8W4FKU3	PABPC4
19.9017	12	2	HVESEETDGTPK	A0A8W4FPA1	SPP2
19.4857	18	1	SHEDKLVPDSKSEEDKHL	A0A8W4FPA1	SPP5
23.2268	22	3	ALYGRVFERDPPRLGQGPGQVQ	F1S3Q8	VNN3
22.8041	17	10	VIEKSVRKIVSLTVGSD	F1SD69	LGMN
23.3405	18	57	PGARPPGPPPPGPPPPGP	F1SQ51	TP25
20.4806	15	3	APPGARPPPPPPPPA	F1SQ62	TP23
18.621	12	0	ARPPPGPPPPGP	F1SQ62	TP23
21.7544	18	38	GARPPPGPPPPGPPPPGP	F1SQ62	TP23
21.8505	17	12	PPGARPPPGPPPPPPGP	F1SQ62	TP23
20.4096	11	24	SPPRPPPGPPP	F1SQ62	TP23

## Sheet: Additional table 9
Table S9. Peptides exclusively detected in the plasma of piglets fed with SU FFP diet (Comparison CTR vs SA vs SU). (-Log) intensity, length, MS/MS counts, peptide sequence, leading razor protein and the corresonding gene name are indicated for each identified peptide.
(-Log) intensity	Length	MS/MS Count	Sequence	Leading razor protein	Gene name
24.4214	17	96	SAPVRHRILWESASLLR	A0A5G2QME3	C3
18.8503	13	1	AIDYDEDEDGRPK	A0A5G2R564	FGB
22.0066	9	5	KIRPFFPEQ	A0A5G2R564	FGB
24.6971	9	2	EQYFKGLVL	A0A8W4FBE9	ALB

## Sheet: Additional table 10
Table S10. Proteins from which the identified peptides originated (CTR, SA, SU). Leading razor protein and the corresonding gene name are indicated.
Leading razor protein	Gene name	CTR diet	SA diet	SU diet
A0A5G2QID5	ACTG2	x		x
A0A8W4FBE9	ALB	x	x	x
A0A5S6HRA3	APOC3	x	x	x
A0A287BJ64	AZGP1	x	x	x
A0A5G2QME3	C3	x	x	x
A0A287BLD2	COL1A1	x	x	x
A0A8X9AEL6	COL1A2	x	x	x
F1RXW0	COL5A2	x	x	x
A0A8W4FAS4	FGA	x	x	x
A0A5G2R564	FGB	x	x	x
P20305	GSN	x	x	x
A0A286ZHV7	HSPG2		x
A0A5G2QEV5	ITIH2	x	x	x
F1SD69	LGMN		x
A0A287B2Z5	LOC100156325	x	x	x
F1SCD0	LOC396685	x	x	x
A0A287AE51	N/A	x	x	x
A0A8W4FKJ9	N/A	x		x
F1RQW2	N/A	x
A0A8W4FKU3	PABPC4		x
A0A286ZJP9	PPP1R9A	x	x	x
A0A8W4FPA1	SPP1	x	x	x
F1SQ51	TP23	x	x
F1SQ62	TP23	x	x	x
F1S3Q8	VNN3		x
